# Supplementary material for: Mapping genetic variants for cranial vault shape in humans
Source: PLoS One. 2018 Apr 26;13(4):e0196148. doi: 10.1371/journal.pone.0196148 (PMC5919379; doi:10.1371/journal.pone.0196148)
Supplement: S1 Table — (XLSX) [file pone.0196148.s001.xlsx]

## Sheet: Sheet1
SNP	p-value (MCW)	p-value (MCL)	p-value (CI)
rs2693856	1.51e-07	0.8322	0.001
rs4687677	5.66e-08	0.085	0.0081
rs35199932	4.81e-07	0.8645	0.0002
rs112065802	3.56e-07	0.2775	5.129e-06
rs2924767	2.11e-08	0.7141	0.000434
rs1652002	1.47e-07	0.8673	5.219e-05
rs6115764	3.7e-07	0.6056	0.00037
rs5837581	0.6146	8.78e-07	0.6877
rs6869389	0.8132	2.32e-07	0.000184
rs187705391	0.923	8.68e-07	0.00133
chr10:102939462	0.4511	2.98e-07	0.0033
rs142836096	0.8057	8.35e-07	0.003
rs80340157	0.5531	1.1e-06	0.00802
rs8063767	0.1329	5.77e-07	0.0107
rs61064486	0.0626	5.89e-07	0.0209
rs72841279	0.6251	5.29e-09	6.709e-05
rs7516169	0.3603	0.0014	7.02e-07
rs143374074	0.0105	4.22e-05	1.07e-06
