# Supplementary material for: Mapping genetic variants for cranial vault shape in humans
Source: PLoS One. 2018 Apr 26;13(4):e0196148. doi: 10.1371/journal.pone.0196148 (PMC5919379; doi:10.1371/journal.pone.0196148)
Supplement: S2 Table — (XLSX) [file pone.0196148.s002.xlsx]

## Sheet: S2. All SNPs MCW
			META		3DFN								OFC
CHR	SNP	BP	N	P-value	Minor Allele	Major Allele	MAF	N	BETA	SE	P-value	Info Score	Minor Allele	Major Allele	MAF	N	BETA	P-value	Info Score
1	rs3765764	3633537	4056	0.0042	G	A	0.04418	2260	-1.89	0.37	3.51e-07	1	G	A	0.03401	1796	0.725104	0.158	NA
1	exm2264829	42806191	4384	0.000786	G	A	0.468	2260	-0.03002	0.1512	0.843	1	G	A	0.4752	2124	0.900391	4.94e-07	NA
1	rs2479458:42807156:C:G	42807156	4376	0.00106	G	C	0.468	2256	-0.04963	0.1509	0.742	0.998	G	C	0.4752	2120	0.903743	4.59e-07	0.993
1	rs2494365:42808568:C:T	42808568	4367	0.000634	T	C	0.4672	2252	-0.02217	0.1508	0.883	0.999	T	C	0.4759	2115	0.907284	4.16e-07	0.996
1	rs2494364:42808617:T:A	42808617	4360	0.000316	A	T	0.4736	2247	0.01388	0.1507	0.927	0.998	A	T	0.4815	2113	0.91045	3.8e-07	0.996
1	rs9439058:42812370:C:T	42812370	4357	0.000719	T	C	0.4676	2247	-0.03342	0.151	0.825	0.997	T	C	0.475	2110	0.91409	3.61e-07	0.992
1	rs9439059:42812501:T:C	42812501	4361	0.000477	C	T	0.4672	2249	-0.02253	0.1509	0.881	0.998	C	T	0.475	2112	0.928994	2.3e-07	0.996
1	rs2494363:42814696:A:G	42814696	4358	0.000479	G	A	0.467	2248	-0.02135	0.151	0.888	0.997	G	A	0.4745	2110	0.927748	2.4e-07	0.994
1	rs2494360:42814985:G:A	42814985	4356	0.00193	A	G	0.4493	2246	-0.0662	0.1506	0.66	0.997	A	G	0.4577	2110	0.887258	9.15e-07	0.991
1	rs12128998:42815698:C:T	42815698	4362	0.004	T	C	0.4458	2248	-0.09269	0.1509	0.539	0.998	T	C	0.454	2114	0.863051	1.87e-06	0.996
1	rs17369206:42818583:C:T	42818583	4363	0.00404	T	C	0.4458	2248	-0.09269	0.1509	0.539	0.998	T	C	0.454	2115	0.862217	1.91e-06	0.997
1	rs2479459:42819742:G:A	42819742	4357	0.00208	A	G	0.4495	2245	-0.07114	0.1506	0.637	0.998	A	G	0.4578	2112	0.887357	9.12e-07	0.992
1	rs9439060:42821650:G:A	42821650	4365	0.000755	A	G	0.4688	2252	-0.04805	0.1516	0.751	0.998	A	G	0.4798	2113	0.927564	2.35e-07	0.996
1	rs2494356:42823366:G:T	42823366	4374	0.00439	T	G	0.4513	2255	-0.101	0.151	0.504	0.999	T	G	0.4635	2119	0.862443	1.73e-06	0.993
1	rs1536651	42823768	4384	0.00861	A	G	0.4474	2260	-0.126	0.1513	0.405	1	A	G	0.4598	2124	0.836855	3.6e-06	1
1	rs5773768:42825080:CA:C	42825080	3512	9.15e-05	CA	C	0.3957	1838	-0.106	0.1723	0.538	0.909	CA	C	0.3854	1674	-1.02396	5.12e-07	0.9
2	rs72781945:6125140:G:A	6125140	4246	1.12e-06	A	G	0.07395	2185	1.104	0.2941	0.000179	0.945	A	G	0.07913	2061	1.03955	0.00174	0.947
2	rs2609086:6126432:G:A	6126432	4239	1.1e-06	A	G	0.08604	2193	1.062	0.2731	0.000105	0.956	A	G	0.08533	2046	0.968015	0.00273	0.946
2	rs7580829:6126993:G:C	6126993	4228	4.48e-06	C	G	0.09615	2187	0.9724	0.2601	0.00019	0.955	C	G	0.0886	2041	0.867166	0.00613	0.944
2	rs2609087:6128566:C:T	6128566	4333	2.42e-07	T	C	0.06844	2229	1.391	0.3013	4.13e-06	0.97	T	C	0.0681	2104	0.930222	0.00757	0.967
2	rs2693856:6130176:C:T	6130176	4339	1.51e-07	T	C	0.07377	2238	1.366	0.2906	2.78e-06	0.974	T	C	0.07303	2101	0.926649	0.00676	0.97
2	rs6710199:6131459:A:T	6131459	4323	2.05e-06	T	A	0.08408	2232	1.128	0.2731	3.78e-05	0.974	T	A	0.07632	2091	0.857569	0.0101	0.97
2	rs6710554:6131723:A:T	6131723	4354	3.28e-07	T	A	0.07328	2246	1.316	0.2907	6.26e-06	0.983	T	A	0.07284	2108	0.914094	0.00744	0.979
2	rs2609090:6131940:C:T	6131940	4312	6.31e-07	T	C	0.07626	2224	1.25	0.2873	1.41e-05	0.968	T	C	0.07428	2088	0.908926	0.00743	0.969
2	rs12105262:6133652:C:A	6133652	4335	2.56e-06	A	C	0.08531	2241	1.122	0.2705	3.49e-05	0.981	A	C	0.07669	2094	0.827305	0.0129	0.976
2	rs12105265:6133694:C:T	6133694	4362	3.12e-07	T	C	0.07502	2254	1.326	0.287	4.06e-06	0.989	T	C	0.07328	2108	0.884025	0.00947	0.978
2	exm-rs1405262	6134940	4384	4.6e-07	C	T	0.07038	2260	1.323	0.2959	8.2e-06	1	C	T	0.06929	2124	0.911658	0.0082	1
2	rs61225437:6135555:A:C	6135555	4341	4.25e-06	C	A	0.08438	2242	1.087	0.272	6.67e-05	0.984	C	A	0.07656	2099	0.829222	0.0127	0.982
2	rs6745508:6135746:G:T	6135746	4360	5.15e-07	T	G	0.07442	2252	1.296	0.2888	7.62e-06	0.992	T	G	0.07328	2108	0.884025	0.00947	0.98
2	rs145929957:6138515:GAATGATGTTT:G	6138515	4354	3.91e-07	G	GAATGATGTTT	0.06974	2245	1.303	0.2979	1.27e-05	0.99	G	GAATGATGTTT	0.06761	2109	0.974286	0.00534	0.989
2	rs66511508:6139764:G:T	6139764	4334	4.62e-07	T	G	0.07456	2241	1.265	0.2892	1.28e-05	0.986	T	G	0.07161	2093	0.946076	0.00615	0.974
2	rs60101019:6168908:AG:A	6168908	4320	4.86e-06	A	AG	0.06017	2235	1.325	0.3202	3.62e-05	0.974	A	AG	0.05972	2085	0.865214	0.0213	0.959
2	rs4668914:6218410:A:G	6218410	4373	3.01e-06	G	A	0.07305	2260	1.003	0.2885	0.000519	1	G	A	0.06638	2113	1.07018	0.00176	0.971
2	rs16864678	6218776	4373	2.74e-06	G	A	0.07282	2260	1.012	0.2888	0.000469	1	G	A	0.06638	2113	1.07018	0.00176	NA
2	rs16864683:6219710:T:C	6219710	4370	4.05e-06	C	T	0.07254	2255	0.9813	0.289	0.000698	0.995	C	T	0.06627	2115	1.06842	0.00178	0.977
2	rs72781994:6219984:A:C	6219984	4371	3.47e-06	C	A	0.07299	2255	0.9902	0.2874	0.000582	0.995	C	A	0.06621	2116	1.0668	0.00181	0.976
2	rs78497643:6220843:G:A	6220843	4372	4.21e-06	A	G	0.07194	2253	0.9936	0.2901	0.000627	0.996	A	G	0.06609	2119	1.05584	0.00206	0.981
2	rs1209623:182893413:T:C	182893413	4341	4.85e-06	T	C	0.05786	2246	1.116	0.3183	0.000464	0.987	T	C	0.05373	2095	1.20777	0.00312	0.965
2	rs10534441:239523739:TAACA:T	239523739	3933	1.56e-06	T	TAACA	0.07613	2090	0.9005	0.2885	0.00183	0.892	T	TAACA	0.06131	1843	1.4471	0.000217	0.781
3	rs35199932:25597498:A:AT	25597498	3653	4.81e-07	AT	A	0.4318	1934	0.6837	0.163	2.85e-05	0.932	AT	A	0.4555	1719	0.563002	0.00375	0.916
3	rs4687677:52893187:T:A	52893187	3518	5.66e-08	T	A	0.09086	1856	-1.401	0.2827	7.86e-07	0.814	T	A	0.08013	1662	-0.948725	0.00737	0.774
3	rs6790287:128461233:G:A	128461233	4190	4.4e-06	A	G	0.06779	2206	-0.9138	0.3012	0.00245	0.956	A	G	0.0696	1984	-1.24405	0.000505	0.912
3	rs79478087:128487754:A:G	128487754	4270	2.94e-06	G	A	0.06556	2235	-0.944	0.3037	0.00191	0.976	G	A	0.05956	2035	-1.32853	0.000433	0.895
3	rs11715119:128553129:A:G	128553129	4136	2.12e-06	A	G	0.07553	2186	-1.035	0.2894	0.000355	0.945	A	G	0.07789	1950	-1.0753	0.00178	0.891
3	rs1374773:135457953:G:T	135457953	2472	2.79e-06	G	T	0.12	1317	1.084	0.3023	0.000351	0.672	G	T	0.1003	1155	1.16937	0.00238	0.649
3	rs13068437:175577541:T:C	175577541	3863	0.00566	C	T	0.2395	2107	-0.09684	0.1842	0.599	0.958	C	T	0.2227	1756	1.07228	2.87e-06	0.897
3	rs9877062:175577897:A:G	175577897	3850	0.00572	G	A	0.2385	2097	-0.1016	0.1848	0.582	0.955	G	A	0.2224	1753	1.08096	2.64e-06	0.897
6	rs7766653:110565411:T:A	110565411	4303	5.65e-05	A	T	0.1215	2259	0.2608	0.229	0.255	0.999	A	T	0.08489	2044	1.42494	3.39e-06	0.963
6	rs56112056:110566896:C:T	110566896	4303	6.12e-05	T	C	0.1215	2259	0.2547	0.2288	0.266	1	T	C	0.08489	2044	1.42494	3.39e-06	0.966
6	rs9487327:110573003:A:G	110573003	4307	0.000109	G	A	0.1226	2259	0.2107	0.2281	0.356	0.999	G	A	0.08842	2048	1.4038	3.45e-06	0.967
6	rs11758244:110577044:G:A	110577044	4299	7.84e-05	A	G	0.1217	2259	0.2423	0.2289	0.29	1	A	G	0.08496	2040	1.41691	3.85e-06	0.965
6	rs17071351	110577767	4300	7.17e-05	C	T	0.1219	2260	0.249	0.2287	0.277	1	C	T	0.08496	2040	1.41691	3.85e-06	NA
6	rs73765688:110578072:T:C	110578072	4300	7.17e-05	C	T	0.1219	2260	0.249	0.2287	0.277	1	C	T	0.08496	2040	1.41691	3.85e-06	0.965
6	rs56222826:110587228:A:T	110587228	4281	6.58e-05	T	A	0.1199	2247	0.2576	0.2309	0.265	0.994	T	A	0.08438	2034	1.42073	3.87e-06	0.96
7	rs140687855:78343315:CT:C	78343315	4224	0.000111	C	CT	0.305	2176	-0.7952	0.1647	1.47e-06	0.974	C	CT	0.2994	2048	-0.118097	0.557	0.973
9	rs58831160:79245147:C:CT	79245147	4154	2.47e-06	CT	C	0.2213	2143	0.7411	0.1852	6.51e-05	0.96	CT	C	0.2323	2011	0.579583	0.0081	0.94
9	rs80091213:95924928:C:T	95924928	4238	0.00432	T	C	0.02607	2175	0.4503	0.486	0.354	0.872	T	C	0.02476	2063	-2.85409	4.61e-07	0.87
9	rs57581259:95926201:G:A	95926201	4250	0.00401	A	G	0.02752	2188	0.4117	0.4669	0.378	0.888	A	G	0.02473	2062	-2.85229	4.68e-07	0.879
9	rs56946491:95927688:C:T	95927688	4252	0.00509	T	C	0.02839	2192	0.4282	0.4595	0.352	0.894	T	C	0.02522	2060	-2.80649	6.18e-07	0.88
9	rs74546752:95928190:G:A	95928190	4256	0.00518	A	G	0.02838	2193	0.4306	0.4595	0.349	0.896	A	G	0.02515	2063	-2.80381	6.33e-07	0.884
10	rs4748917	7471543	3914	4.2e-06	A	G	0.1035	2260	0.6122	0.2444	0.0123	1	A	G	0.05828	1654	1.73609	3.29e-05	NA
10	rs139696723:28968790:TAC:T	28968790	4320	2.1e-06	T	TAC	0.03488	2230	1.171	0.3991	0.00338	0.929	T	TAC	0.03599	2090	1.89195	0.000149	0.92
10	rs12260329:63133785:A:G	63133785	4366	0.022	G	A	0.02536	2256	0.6824	0.4738	0.15	0.99	G	A	0.02457	2110	-2.58475	1.72e-06	0.978
10	rs7919312:63155127:C:T	63155127	4375	0.0165	T	C	0.02575	2260	0.5606	0.4702	0.233	0.995	T	C	0.0258	2115	-2.4583	2.85e-06	0.988
11	rs79783977:65591977:A:G	65591977	4349	6.62e-06	G	A	0.0193	2236	0.5506	0.5327	0.302	0.929	G	A	0.02405	2113	3.12806	6.63e-08	0.933
11	rs77291001:65604799:A:G	65604799	4348	6.13e-06	G	A	0.01908	2235	0.5656	0.5356	0.291	0.927	G	A	0.02405	2113	3.12806	6.63e-08	0.93
11	rs185542523:65771667:C:T	65771667	4336	1.3e-06	T	C	0.02045	2233	0.8012	0.5192	0.123	0.931	T	C	0.02159	2103	3.27044	8.33e-08	0.859
11	rs147915662:66038790:C:G	66038790	4307	2.94e-05	G	C	0.01982	2228	0.6991	0.5346	0.191	0.939	G	C	0.0162	2079	3.21394	3.16e-06	0.807
12	rs35971605:93903548:GA:G	93903548	3930	0.00146	G	GA	0.1892	2029	0.9372	0.2048	5e-06	0.917	G	GA	0.1904	1901	-0.0327715	0.888	0.892
12	rs73389800:103900438:T:G	103900438	4310	1.47e-06	G	T	0.07037	2231	0.636	0.2943	0.0308	0.977	G	T	0.07237	2079	1.58349	2.65e-06	0.961
12	rs11111619:103903105:G:A	103903105	4311	2.68e-06	A	G	0.07047	2235	0.6137	0.2938	0.0369	0.978	A	G	0.07287	2076	1.54808	4.27e-06	0.962
12	rs11111620:103903640:T:C	103903640	4315	1.48e-06	C	T	0.07101	2239	0.6593	0.2918	0.024	0.979	C	T	0.07287	2076	1.54718	4.32e-06	0.96
12	rs12810919:103904421:T:C	103904421	4316	1.5e-06	C	T	0.07098	2240	0.6585	0.2918	0.0241	0.981	C	T	0.07287	2076	1.54718	4.32e-06	0.96
12	rs58677593:103905076:A:G	103905076	4316	1.64e-06	G	A	0.07117	2241	0.6492	0.2912	0.0259	0.983	G	A	0.07287	2075	1.54828	4.26e-06	0.959
12	rs17034045:103911043:T:C	103911043	4342	1.09e-06	C	T	0.07267	2250	0.6751	0.2875	0.019	0.992	C	T	0.07255	2092	1.54197	4.43e-06	0.966
12	rs4147305:103912465:G:A	103912465	4358	1.51e-06	A	G	0.07314	2256	0.6845	0.2864	0.0169	0.997	A	G	0.0734	2102	1.48932	8.5e-06	0.97
12	rs9804922	103913442	4360	2.02e-06	T	C	0.07327	2260	0.6721	0.2859	0.0188	1	T	C	0.0731	2100	1.47731	1.04e-05	NA
13	rs9529310:68774191:T:G	68774191	4330	0.000636	G	T	0.3276	2235	-0.0282	0.1605	0.861	0.994	G	T	0.3194	2095	0.985977	3.54e-07	0.991
13	rs7998864:68776729:G:C	68776729	4382	0.000825	C	G	0.345	2260	0.01096	0.1569	0.944	0.998	C	G	0.3296	2122	0.908088	2.21e-06	0.998
13	rs6562520	68777585	4384	0.000835	C	T	0.345	2260	0.01096	0.1569	0.944	1	C	T	0.3298	2124	0.906665	2.27e-06	1
13	rs1891955:68778297:A:T	68778297	4375	0.00065	T	A	0.3305	2259	-0.03377	0.1591	0.832	0.999	T	A	0.3193	2116	0.989071	3.02e-07	0.995
13	rs9529311:68785634:T:C	68785634	4272	0.00172	C	T	0.3333	2221	-0.02754	0.1583	0.862	0.991	C	T	0.328	2051	0.917495	2.53e-06	0.978
13	rs34887276:68798464:T:TC	68798464	4360	0.00278	T	TC	0.3459	2244	-0.06147	0.1563	0.694	0.996	T	TC	0.3295	2116	0.903091	2.61e-06	0.993
13	rs1146811:68801503:A:C	68801503	4357	0.00404	A	C	0.3437	2244	-0.08322	0.1565	0.595	0.995	A	C	0.327	2113	0.899316	2.93e-06	0.993
13	rs7985165:68803268:A:T	68803268	4356	0.0038	T	A	0.3424	2244	-0.07518	0.1565	0.631	0.995	T	A	0.3269	2112	0.894759	3.28e-06	0.995
13	rs9541308:68813776:G:A	68813776	4378	0.00398	A	G	0.3423	2259	-0.08012	0.1564	0.609	0.999	A	G	0.3262	2119	0.896895	3.04e-06	0.997
13	rs200958928:68821458:G:GT	68821458	4356	0.00355	GT	G	0.344	2245	-0.06522	0.1561	0.676	0.992	GT	G	0.3261	2111	0.888695	3.86e-06	0.973
13	rs9541310:68822342:A:G	68822342	4378	0.00398	G	A	0.3423	2259	-0.08012	0.1564	0.609	0.999	G	A	0.3262	2119	0.896895	3.04e-06	0.996
13	rs1241669:68829521:C:T	68829521	4301	0.00159	C	T	0.3438	2223	-0.03321	0.1568	0.832	0.99	C	T	0.3247	2078	0.924195	1.9e-06	0.989
13	rs35747228:68829639:T:TA	68829639	4184	0.00181	T	TA	0.3612	2170	-0.02829	0.1562	0.856	0.978	T	TA	0.3372	2014	0.911105	2.79e-06	0.976
13	rs112065802:97449258:A:C	97449258	4101	3.56e-07	C	A	0.02304	2156	2.254	0.5146	1.24e-05	0.805	C	A	0.02103	1945	1.8364	0.00525	0.732
14	rs11626181:71119672:G:C	71119672	3834	0.0474	C	G	0.3004	2243	-0.206	0.1641	0.209	0.995	C	G	0.323	1591	0.971932	4.93e-06	0.893
14	rs113014233:73193398:G:A	73193398	3804	0.000259	A	G	0.04779	1993	1.664	0.3571	3.39e-06	0.805	A	G	0.04945	1811	0.187175	0.674	0.75
14	rs2401666:87742212:T:TA	87742212	1361	0.000364	TA	T	0.1738	748	-1.54	0.3287	3.35e-06	0.55	TA	T	0.1606	613	-0.0780809	0.86	0.53
15	15:100319887:T:TGT	100319887	4085	2.04e-06	TGT	T	0.09362	2121	0.763	0.2624	0.00368	0.919	TGT	T	0.08044	1964	1.31918	0.000127	0.883
15	rs3743177:100326849:T:G	100326849	4266	3.8e-06	G	T	0.1128	2215	0.7289	0.2372	0.00214	0.972	G	T	0.1014	2051	1.05118	0.00051	0.954
15	rs115102453:100328061:G:T	100328061	4282	2.34e-06	T	G	0.1043	2218	0.7948	0.2445	0.00117	0.977	T	G	0.09334	2064	1.07926	0.00059	0.96
15	rs75885034:100328579:C:T	100328579	4280	3.39e-06	T	C	0.1045	2218	0.8034	0.2443	0.00102	0.976	T	C	0.0935	2062	1.02763	0.00101	0.957
15	rs117763103:100329113:G:A	100329113	4285	3.11e-06	A	G	0.1044	2219	0.8002	0.2443	0.00107	0.978	A	G	0.09334	2066	1.0429	0.000883	0.962
15	rs3931963:100329968:G:A	100329968	4286	2.93e-06	A	G	0.1046	2220	0.8039	0.2441	0.00101	0.979	A	G	0.09334	2066	1.0429	0.000883	0.963
15	rs3931964:100330284:A:G	100330284	4284	2.96e-06	G	A	0.1049	2219	0.7991	0.2434	0.00104	0.978	G	A	0.09342	2065	1.0452	0.00086	0.96
15	rs936037:100331100:A:G	100331100	4286	2.78e-06	G	A	0.1049	2219	0.7991	0.2434	0.00104	0.979	G	A	0.09378	2067	1.04842	0.000805	0.961
15	rs2004046:100331824:A:C	100331824	4266	2.31e-06	C	A	0.1023	2211	0.7997	0.2471	0.00123	0.971	C	A	0.09047	2055	1.09378	0.000551	0.955
15	rs2924767:100336990:G:A	100336990	3693	2.11e-08	A	G	0.1586	1917	0.7996	0.2199	0.000283	0.885	A	G	0.1411	1776	1.21603	1.65e-05	0.889
15	15:100346095:A:AG	100346095	4328	9.71e-07	AG	A	0.105	2237	0.7587	0.2422	0.00175	0.987	AG	A	0.0934	2091	1.1829	0.000139	0.973
15	rs3883036:100348313:G:T	100348313	4344	7.76e-07	T	G	0.1019	2245	0.7863	0.2435	0.00126	0.989	T	G	0.09126	2099	1.18485	0.000161	0.982
15	rs112926609:100351739:G:T	100351739	4353	5.45e-07	T	G	0.1021	2247	0.8079	0.2439	0.00094	0.992	T	G	0.09138	2106	1.18654	0.000153	0.988
15	rs144346706:100352418:G:T	100352418	4353	5.45e-07	T	G	0.1021	2247	0.8079	0.2439	0.00094	0.993	T	G	0.09138	2106	1.18654	0.000153	0.989
15	rs112433583:100354433:C:T	100354433	4341	4.07e-07	T	C	0.1036	2238	0.8313	0.2433	0.000646	0.987	T	C	0.09345	2103	1.16907	0.000171	0.987
15	rs114137970:100363215:A:G	100363215	4362	6.89e-07	G	A	0.1026	2245	0.791	0.2441	0.00121	0.992	G	A	0.09305	2117	1.17787	0.000149	0.993
15	rs77671889:100363389:C:T	100363389	4362	6.89e-07	T	C	0.1026	2245	0.791	0.2441	0.00121	0.992	T	C	0.09305	2117	1.17787	0.000149	0.992
15	rs80319040:100363922:C:A	100363922	4365	7.77e-07	A	C	0.103	2246	0.7859	0.2432	0.00125	0.992	A	C	0.09297	2119	1.17031	0.000164	0.992
15	rs6598277:100364442:C:T	100364442	4359	9.08e-07	T	C	0.1048	2245	0.7867	0.2426	0.0012	0.991	T	C	0.09501	2114	1.14251	0.000204	0.991
15	rs4965545:100366384:G:A	100366384	4368	1.03e-06	A	G	0.1061	2255	0.7662	0.2405	0.00146	0.995	A	G	0.09501	2113	1.15012	0.000186	0.993
15	rs4965546:100366437:T:A	100366437	4368	1.03e-06	A	T	0.1061	2255	0.7662	0.2405	0.00146	0.996	A	T	0.09501	2113	1.15012	0.000186	0.993
15	rs112514679:100367172:A:G	100367172	4371	1.01e-06	G	A	0.1069	2258	0.7634	0.2392	0.00143	0.996	G	A	0.09501	2113	1.15012	0.000186	0.993
15	rs148271428:100368241:T:C	100368241	4371	1.01e-06	C	T	0.1069	2258	0.7634	0.2392	0.00143	0.996	C	T	0.09501	2113	1.15012	0.000186	0.992
15	15:100368272:A:AG	100368272	4371	1.01e-06	AG	A	0.1069	2258	0.7634	0.2392	0.00143	0.996	AG	A	0.09501	2113	1.15012	0.000186	0.992
15	rs138416018:100368575:G:T	100368575	4369	9.56e-07	T	G	0.1069	2258	0.7634	0.2392	0.00143	0.996	T	G	0.09509	2111	1.15486	0.000175	0.992
15	rs111296024:100368704:C:T	100368704	4368	1e-06	T	C	0.1069	2257	0.7601	0.2391	0.0015	0.996	T	C	0.09509	2111	1.15486	0.000175	0.992
15	rs148575561:100369344:G:A	100369344	4369	9.56e-07	A	G	0.1069	2258	0.7634	0.2392	0.00143	0.996	A	G	0.09509	2111	1.15486	0.000175	0.992
15	rs150084596:100369955:G:T	100369955	4369	9.56e-07	T	G	0.1069	2258	0.7634	0.2392	0.00143	0.996	T	G	0.09509	2111	1.15486	0.000175	0.992
15	rs7169801:100370547:T:G	100370547	4369	9.56e-07	G	T	0.1069	2258	0.7634	0.2392	0.00143	0.996	G	T	0.09509	2111	1.15486	0.000175	0.992
15	rs146148120:100371020:G:T	100371020	4360	8.14e-07	T	G	0.1071	2253	0.7592	0.239	0.00151	0.99	T	G	0.09569	2107	1.17187	0.000136	0.986
15	15:100371987:C:CT	100371987	4357	4.43e-07	CT	C	0.1054	2251	0.7714	0.2414	0.00141	0.992	CT	C	0.0937	2106	1.22745	7.41e-05	0.991
15	rs1806945:100373638:C:A	100373638	4365	8.84e-07	A	C	0.1069	2258	0.7634	0.2392	0.00143	0.996	A	C	0.09526	2107	1.16306	0.00016	0.99
15	rs2017192:100374090:C:T	100374090	4368	9.65e-07	T	C	0.1069	2258	0.7634	0.2392	0.00143	0.996	T	C	0.09509	2110	1.15526	0.000177	0.99
15	rs7165746:100374442:G:A	100374442	4368	9.65e-07	A	G	0.1069	2258	0.7634	0.2392	0.00143	0.996	A	G	0.09509	2110	1.15526	0.000177	0.99
15	rs80194609:100375816:T:G	100375816	4368	9.65e-07	G	T	0.1069	2258	0.7634	0.2392	0.00143	0.996	G	T	0.09509	2110	1.15526	0.000177	0.99
15	rs112429302:100376534:G:A	100376534	4365	7.81e-07	A	G	0.107	2255	0.7636	0.2393	0.00144	0.994	A	G	0.09552	2110	1.16963	0.000139	0.99
15	rs115359536:100377938:C:T	100377938	4367	9.45e-07	T	C	0.1069	2257	0.7649	0.2392	0.00141	0.995	T	C	0.09509	2110	1.15526	0.000177	0.99
15	rs7180469:100378728:G:A	100378728	4367	9.45e-07	A	G	0.1069	2257	0.7649	0.2392	0.00141	0.995	A	G	0.09509	2110	1.15526	0.000177	0.989
15	rs7165298:100378877:T:C	100378877	4367	9.45e-07	C	T	0.1069	2257	0.7649	0.2392	0.00141	0.995	C	T	0.09509	2110	1.15526	0.000177	0.989
15	rs138493752:100379436:AT:A	100379436	4367	9.45e-07	A	AT	0.1069	2257	0.7649	0.2392	0.00141	0.995	A	AT	0.09509	2110	1.15526	0.000177	0.989
15	rs75657212:100381160:T:G	100381160	4339	1.03e-06	G	T	0.1082	2245	0.7522	0.2382	0.00161	0.985	G	T	0.09557	2094	1.15704	0.000165	0.979
15	rs111317207:100382465:A:G	100382465	4364	8.81e-07	G	A	0.1069	2253	0.7698	0.2395	0.00133	0.994	G	A	0.09509	2111	1.15486	0.000175	0.987
15	rs75749300:100383871:G:T	100383871	4360	1.42e-06	T	G	0.1064	2249	0.7416	0.2406	0.00208	0.994	T	G	0.09509	2111	1.15486	0.000175	0.987
15	rs78011632:100383994:T:C	100383994	4360	1.42e-06	C	T	0.1064	2249	0.7416	0.2406	0.00208	0.994	C	T	0.09509	2111	1.15486	0.000175	0.987
15	rs80122017:100384149:A:G	100384149	4360	1.42e-06	G	A	0.1064	2249	0.7416	0.2406	0.00208	0.994	G	A	0.09509	2111	1.15486	0.000175	0.987
15	rs111619858:100386578:G:T	100386578	4357	1.3e-06	T	G	0.1064	2249	0.7416	0.2406	0.00208	0.993	T	G	0.09526	2108	1.16266	0.000158	0.984
15	rs78408362:100387677:A:G	100387677	4356	1.32e-06	G	A	0.1065	2248	0.7407	0.2406	0.00211	0.993	G	A	0.09526	2108	1.16266	0.000158	0.984
15	rs74726300:100392441:A:G	100392441	4357	1.76e-06	G	A	0.1069	2248	0.7235	0.2399	0.00259	0.992	G	A	0.09518	2109	1.15653	0.000171	0.98
15	rs78861185:100392767:T:C	100392767	4356	1.59e-06	C	T	0.1069	2248	0.7235	0.2399	0.00259	0.992	C	T	0.09569	2108	1.16387	0.000152	0.98
15	rs4965264:100394130:C:A	100394130	4352	1.83e-06	A	C	0.1066	2245	0.7153	0.2401	0.00292	0.99	A	C	0.09569	2107	1.16426	0.000153	0.974
15	rs111297028:100395808:A:G	100395808	4347	2e-06	G	A	0.1066	2241	0.719	0.2405	0.00282	0.987	G	A	0.09483	2106	1.15616	0.000178	0.972
15	rs4965265:100401608:C:T	100401608	4342	3.49e-06	T	C	0.1059	2241	0.7028	0.2415	0.00365	0.986	T	C	0.09421	2101	1.13698	0.000245	0.97
15	rs114453012:100402492:G:C	100402492	4341	3.15e-06	C	G	0.1059	2241	0.7028	0.2415	0.00365	0.986	C	G	0.09472	2100	1.14451	0.000217	0.969
15	rs112444064:100404858:G:A	100404858	4343	2.17e-06	A	G	0.1068	2242	0.7232	0.2402	0.00264	0.986	A	G	0.09507	2101	1.14226	0.000212	0.969
15	rs4965266:100406176:A:C	100406176	4337	3.59e-06	C	A	0.1059	2241	0.7028	0.2415	0.00365	0.985	C	A	0.0941	2096	1.13443	0.000253	0.966
16	rs34348195:25036724:CT:C	25036724	3970	0.000153	CT	C	0.2507	2120	-0.1629	0.1794	0.364	0.958	CT	C	0.242	1850	-1.0003	4.78e-06	0.912
18	rs35882866:21473621:A:G	21473621	4383	4.29e-07	G	A	0.03465	2259	1.053	0.4045	0.00929	0.997	G	A	0.02609	2124	2.41862	4.66e-06	0.998
18	rs1652002:21474565:G:A	21474565	4383	1.47e-07	G	A	0.03465	2259	1.053	0.4045	0.00929	0.997	G	A	0.02609	2124	2.59713	1.12e-06	0.996
18	rs1258114:21476946:T:C	21476946	4383	4.29e-07	T	C	0.03465	2259	1.053	0.4045	0.00929	0.997	T	C	0.02609	2124	2.41862	4.66e-06	0.997
18	rs1652007:21486529:T:C	21486529	4383	4.29e-07	T	C	0.03465	2259	1.053	0.4045	0.00929	0.997	T	C	0.02609	2124	2.41862	4.66e-06	0.997
18	rs1786302:21487103:G:A	21487103	4383	1.47e-07	G	A	0.03465	2259	1.053	0.4045	0.00929	0.997	G	A	0.02609	2124	2.59713	1.12e-06	0.995
18	rs34277541:21496965:AT:A	21496965	4384	2.08e-07	AT	A	0.03486	2260	1.059	0.4033	0.00871	0.998	AT	A	0.02652	2124	2.52553	1.99e-06	0.994
18	rs1154238	21515391	4384	4.46e-07	G	A	0.03619	2260	0.9557	0.3943	0.0154	1	G	A	0.02823	2124	2.45948	1.99e-06	NA
18	rs34712132:21516149:ACT:A	21516149	4382	1.8e-06	ACT	A	0.04707	2260	0.8507	0.3459	0.014	1	ACT	A	0.03599	2122	2.0156	1.52e-05	0.989
18	rs1154239:21517096:A:G	21517096	4382	4.32e-07	A	G	0.03622	2258	0.958	0.3939	0.0151	0.996	A	G	0.02823	2124	2.45948	1.99e-06	0.991
18	rs1258144:21518101:G:A	21518101	4384	4.46e-07	G	A	0.03619	2260	0.9557	0.3943	0.0154	0.999	G	A	0.02823	2124	2.45948	1.99e-06	0.991
18	rs7235445	21541846	4373	6.88e-07	A	G	0.0373	2260	0.9275	0.3865	0.0165	1	A	G	0.02706	2113	2.46622	3.13e-06	NA
18	rs10460041:21544131:G:T	21544131	4373	8.6e-07	T	G	0.03686	2260	0.9088	0.3885	0.0194	0.998	T	G	0.02706	2113	2.46622	3.13e-06	0.981
18	rs17677802:26142056:G:A	26142056	4264	4.11e-06	A	G	0.06188	2214	1.096	0.315	0.000511	0.963	A	G	0.05943	2050	1.13787	0.00244	0.913
18	rs9675464:77203088:G:A	77203088	3874	0.000952	A	G	0.01405	2037	-0.1125	0.6712	0.867	0.649	A	G	0.01437	1837	3.98888	6.53e-07	0.565
19	rs2081980:14668642:A:G	14668642	4322	2.56e-06	G	A	0.434	2234	0.6483	0.1531	2.38e-05	0.992	G	A	0.4347	2088	0.429113	0.0166	0.988
19	rs1978624:14671208:G:T	14671208	4303	3.1e-06	T	G	0.4346	2224	0.6618	0.1535	1.69e-05	0.99	T	G	0.4374	2079	0.406036	0.0238	0.985
19	rs12461318:14672697:C:G	14672697	4227	1.69e-06	G	C	0.4361	2175	0.6809	0.1549	1.16e-05	0.98	G	C	0.4401	2052	0.424861	0.0184	0.979
19	rs4926135:14673828:C:T	14673828	4196	2.38e-06	T	C	0.4268	2174	0.6622	0.1554	2.11e-05	0.98	T	C	0.4252	2022	0.436055	0.017	0.97
19	rs112667995:14675207:A:G	14675207	4221	2.43e-06	G	A	0.4293	2207	0.702	0.1545	5.8e-06	0.986	G	A	0.4265	2014	0.379992	0.0376	0.97
19	rs201955901:14675311:GGCCT:G	14675311	4222	1.96e-06	G	GGCCT	0.4302	2192	0.6951	0.1549	7.57e-06	0.983	G	GGCCT	0.4286	2030	0.401207	0.0272	0.972
20	rs8125955	3019957	4368	1.44e-06	C	A	0.1263	2260	-0.795	0.2262	0.00045	1	C	A	0.1085	2108	-0.950799	0.00095	NA
20	rs6115763:3021137:A:T	3021137	4367	1.04e-06	T	A	0.1244	2258	-0.8206	0.2277	0.00032	0.998	T	A	0.1084	2109	-0.950891	0.000948	0.988
20	rs79355864:3022027:T:C	3022027	4363	6.31e-07	C	T	0.1418	2258	-0.6384	0.2162	0.00317	0.998	C	T	0.1255	2105	-1.09614	3.85e-05	0.986
20	rs149101667:3022136:GAATT:G	3022136	4366	9.91e-07	G	GAATT	0.1244	2258	-0.8206	0.2277	0.00032	0.998	G	GAATT	0.1085	2108	-0.954594	0.000906	0.986
20	rs35505044:3024103:G:A	3024103	4363	4.11e-07	A	G	0.1229	2254	-0.8711	0.2294	0.00015	0.996	A	G	0.106	2109	-0.978922	0.00077	0.99
20	rs6115764:3024914:G:C	3024914	4362	3.7e-07	C	G	0.1216	2253	-0.8907	0.2311	0.00012	0.994	C	G	0.1056	2109	-0.972437	0.000852	0.987
23	rs7876155	12504291	4265	4.65e-06	T	G	0.1049	2260	-0.8383	0.2738	0.00223	1	T	G	0.08842	2005	-0.901587	0.000597	0.88
