# Supplementary material for: Mapping genetic variants for cranial vault shape in humans
Source: PLoS One. 2018 Apr 26;13(4):e0196148. doi: 10.1371/journal.pone.0196148 (PMC5919379; doi:10.1371/journal.pone.0196148)
Supplement: S3 Table — (XLSX) [file pone.0196148.s003.xlsx]

## Sheet: S3. All SNPs MCL
			META		3DFN								OFC
CHR	SNP	BP	N	P-value	Minor Allele	Major Allele	MAF	N	BETA	SE	P-value	Info Score	Minor Allele	Major Allele	MAF	N	BETA	P-value	Info Score
1	rs45612540:110293989:A:G	110293989	4110	0.001045	G	A	0.1031	2224	0.06402	0.3005	0.8313	0.983	G	A	0.09904	1886	1.73227	4.06421e-06	0.892
1	rs28873209:173999107:G:A	173999107	3756	4.802e-06	A	G	0.09641	1984	-0.9846	0.3264	0.002585	0.874	A	G	0.09969	1772	-1.38906	0.000520741	0.921
1	1:174030929:TTTCCTTCCTTCCTTCC:T	174030929	4249	4.618e-06	TTTCCTTCCTTCCTTCC	T	0.05315	2228	-1.371	0.4056	0.0007367	0.979	TTTCCTTCCTTCCTTCC	T	0.0588	2021	-1.45337	0.00194323	0.987
1	rs35780579:245529510:G:A	245529510	4271	0.001945	A	G	0.0183	2248	-3.072	0.666	4.202e-06	0.971	A	G	0.01337	2023	0.334045	0.727751	0.948
1	rs12402640:245529797:C:T	245529797	4271	0.001945	T	C	0.0183	2248	-3.072	0.666	4.202e-06	0.976	T	C	0.01337	2023	0.334045	0.727751	0.961
2	rs11679471	5892291	3988	3.522e-06	G	A	0.1223	2252	-0.946	0.2791	0.0007114	1	G	A	0.1016	1736	-1.20086	0.00150498	NA
2	rs10676256:29130769:C:CA	29130769	4080	4.85e-06	CA	C	0.2041	2161	1.051	0.236	8.852e-06	0.97	CA	C	0.1959	1919	0.536879	0.0511759	0.93
2	rs11384391:29134164:C:CT	29134164	3981	1.404e-05	CT	C	0.2134	2117	1.093	0.2347	3.43e-06	0.958	CT	C	0.211	1864	0.382771	0.161811	0.941
2	rs5837581:198982062:C:CT	198982062	3576	8.779e-07	C	CT	0.1468	1909	-0.8376	0.2845	0.003277	0.867	C	CT	0.1392	1667	-1.37872	5.00808e-05	0.806
2	rs114438877:207339590:C:T	207339590	4187	0.0005121	T	C	0.01787	2191	3.346	0.7012	1.949e-06	0.897	T	C	0.0118	1996	0.044265	0.96299	0.89
2	rs114156448:207434986:C:A	207434986	4179	0.0008204	A	C	0.01771	2182	3.413	0.7028	1.282e-06	0.884	A	C	0.01176	1997	-0.212388	0.824476	0.893
2	rs55836193:219907093:C:T	219907093	4283	2.138e-06	T	C	0.09389	2250	1.37	0.3071	8.545e-06	0.999	T	C	0.09289	2033	0.867673	0.028007	0.999
2	rs6741325:219907699:C:G	219907699	4282	2.386e-06	G	C	0.09523	2250	1.347	0.3043	1.008e-05	0.999	G	C	0.09289	2032	0.869549	0.0276639	0.997
2	exm-rs12470505	219908369	4286	2.54e-06	G	T	0.09559	2252	1.338	0.3038	1.114e-05	1	G	T	0.09325	2034	0.870426	0.0273538	1
2	rs145814940:219909764:TCTG:T	219909764	4280	3.697e-06	T	TCTG	0.09559	2252	1.321	0.3038	1.446e-05	1	T	TCTG	0.09305	2028	0.851643	0.0313248	0.995
2	rs10445821	219909780	4280	3.634e-06	T	C	0.09537	2252	1.323	0.3041	1.414e-05	1	T	C	0.09305	2028	0.851643	0.0313248	NA
2	rs10445823	219910164	4280	3.697e-06	C	T	0.09559	2252	1.321	0.3038	1.446e-05	1	C	T	0.09305	2028	0.851643	0.0313248	NA
2	rs13398523:219910452:C:T	219910452	4277	3.185e-06	T	C	0.09545	2250	1.335	0.3042	1.195e-05	0.999	T	C	0.09269	2027	0.853474	0.0312521	0.993
2	rs13412036:219910454:T:G	219910454	4277	3.185e-06	G	T	0.09545	2250	1.335	0.3042	1.195e-05	0.999	G	T	0.09269	2027	0.853474	0.0312521	0.993
2	rs10177466:219910988:T:C	219910988	4278	2.83e-06	C	T	0.09411	2250	1.358	0.3069	1.019e-05	0.999	C	T	0.09305	2028	0.851643	0.0313248	0.993
2	rs72967917:219911022:A:G	219911022	4278	2.83e-06	G	A	0.09411	2250	1.358	0.3069	1.019e-05	0.999	G	A	0.09305	2028	0.851643	0.0313248	0.993
2	rs72967918:219911844:A:C	219911844	4278	2.83e-06	C	A	0.09411	2250	1.358	0.3069	1.019e-05	0.998	C	A	0.09305	2028	0.851643	0.0313248	0.991
2	rs10172118:219913512:C:T	219913512	4278	2.83e-06	T	C	0.09411	2250	1.358	0.3069	1.019e-05	0.999	T	C	0.09305	2028	0.851643	0.0313248	0.991
2	rs56345933:219913735:T:G	219913735	4278	2.83e-06	G	T	0.09411	2250	1.358	0.3069	1.019e-05	0.999	G	T	0.09305	2028	0.851643	0.0313248	0.992
2	rs55973978:219913814:G:T	219913814	4278	2.83e-06	T	G	0.09411	2250	1.358	0.3069	1.019e-05	0.999	T	G	0.09305	2028	0.851643	0.0313248	0.992
2	rs56006038:219913837:T:C	219913837	4278	2.83e-06	C	T	0.09411	2250	1.358	0.3069	1.019e-05	0.999	C	T	0.09305	2028	0.851643	0.0313248	0.992
2	rs13393738:219914144:G:A	219914144	4277	3.274e-06	A	G	0.09411	2250	1.358	0.3069	1.019e-05	0.998	A	G	0.09358	2027	0.833231	0.0349292	0.991
2	rs10201445:219914717:A:G	219914717	4278	2.83e-06	G	A	0.09411	2250	1.358	0.3069	1.019e-05	0.999	G	A	0.09305	2028	0.851643	0.0313248	0.991
2	rs6719931:219914939:A:T	219914939	4278	2.83e-06	T	A	0.09411	2250	1.358	0.3069	1.019e-05	0.999	T	A	0.09305	2028	0.851643	0.0313248	0.991
2	rs7600987	219915871	4280	2.713e-06	T	G	0.09425	2252	1.36	0.3066	9.662e-06	1	T	G	0.09305	2028	0.851643	0.0313248	NA
2	rs7565434:219916709:T:A	219916709	4279	2.666e-06	A	T	0.09429	2251	1.362	0.3067	9.437e-06	0.999	A	T	0.09305	2028	0.851643	0.0313248	0.992
2	rs13404123:219916797:G:A	219916797	4278	2.775e-06	A	G	0.09429	2251	1.362	0.3067	9.437e-06	0.999	A	G	0.09305	2027	0.846854	0.0322932	0.99
2	rs10208728:219917303:A:G	219917303	4279	2.666e-06	G	A	0.09429	2251	1.362	0.3067	9.437e-06	0.998	G	A	0.09305	2028	0.851643	0.0313248	0.992
2	rs72967942:219917522:A:G	219917522	4279	2.719e-06	G	A	0.09407	2251	1.364	0.3076	9.682e-06	0.999	G	A	0.09305	2028	0.851643	0.0313248	0.992
2	rs72967946:219917979:C:A	219917979	4282	3.627e-06	A	C	0.09403	2252	1.362	0.3076	9.912e-06	0.999	A	C	0.09342	2030	0.818068	0.038222	0.992
2	rs3731878	219920565	4282	2.068e-06	T	C	0.09447	2252	1.402	0.3062	4.921e-06	1	T	C	0.09342	2030	0.818249	0.0372958	NA
2	rs72967954:219922569:C:A	219922569	4281	3.678e-06	A	C	0.09429	2251	1.388	0.3064	6.259e-06	0.999	A	C	0.09297	2030	0.776668	0.0494273	0.997
2	rs868945:219924439:C:A	219924439	4284	3.829e-06	A	C	0.09429	2251	1.388	0.3064	6.259e-06	0.999	A	C	0.09289	2033	0.772197	0.0507314	0.997
2	rs3903289:219925812:C:T	219925812	4249	2.15e-06	T	C	0.09541	2251	1.406	0.3054	4.392e-06	0.999	T	C	0.09369	1998	0.807855	0.0416864	0.963
2	rs6436106:219926913:C:T	219926913	4284	3.829e-06	T	C	0.09429	2251	1.388	0.3064	6.259e-06	1	T	C	0.09289	2033	0.772197	0.0507314	0.998
2	rs7595949:219927218:A:C	219927218	4284	3.829e-06	C	A	0.09429	2251	1.388	0.3064	6.259e-06	1	C	A	0.09289	2033	0.772197	0.0507314	0.998
2	rs13398898:219927747:A:C	219927747	4284	3.829e-06	C	A	0.09429	2251	1.388	0.3064	6.259e-06	1	C	A	0.09289	2033	0.772197	0.0507314	0.998
2	rs17655003	219930481	4286	3.452e-06	T	C	0.09425	2252	1.383	0.3065	6.775e-06	1	T	C	0.09325	2034	0.790578	0.0452254	NA
2	exm-rs1052483	219934348	4286	3.452e-06	T	G	0.09425	2252	1.383	0.3065	6.775e-06	1	T	G	0.09325	2034	0.790578	0.0452254	1
2	rs56033548:219936494:C:T	219936494	4286	3.762e-06	T	C	0.09403	2252	1.376	0.3067	7.601e-06	1	T	C	0.09325	2034	0.790578	0.0452254	0.999
2	rs17608677:219936871:C:T	219936871	4286	3.452e-06	T	C	0.09425	2252	1.383	0.3065	6.775e-06	1	T	C	0.09325	2034	0.790578	0.0452254	0.999
2	rs6752757:219943801:A:G	219943801	4286	3.452e-06	G	A	0.09425	2252	1.383	0.3065	6.775e-06	1	G	A	0.09325	2034	0.790578	0.0452254	1
2	exm-rs6724465	219943846	4286	3.452e-06	A	G	0.09425	2252	1.383	0.3065	6.775e-06	1	A	G	0.09325	2034	0.790578	0.0452254	1
2	rs79986235:219944135:C:T	219944135	4285	4.056e-06	T	C	0.09425	2252	1.383	0.3065	6.775e-06	1	T	C	0.09289	2033	0.772197	0.0507314	0.999
2	rs150223443:219945310:T:A	219945310	4284	3.393e-06	A	T	0.09434	2250	1.384	0.3065	6.604e-06	0.999	A	T	0.09325	2034	0.790578	0.0452254	0.998
2	rs147912777:219945320:T:A	219945320	4284	3.393e-06	A	T	0.09434	2250	1.384	0.3065	6.604e-06	0.999	A	T	0.09325	2034	0.790578	0.0452254	0.998
2	rs10197172:219955936:C:G	219955936	4285	3.778e-06	G	C	0.0947	2252	1.387	0.306	6.155e-06	1	G	C	0.09289	2033	0.772197	0.0507314	0.997
2	rs56388436:219958903:C:T	219958903	4286	3.914e-06	T	C	0.0947	2252	1.387	0.306	6.155e-06	1	T	C	0.09281	2034	0.768083	0.0519669	NA
2	rs72951729:219960543:C:A	219960543	4279	3.816e-06	A	C	0.0946	2249	1.388	0.3062	6.057e-06	0.996	A	C	0.09305	2030	0.769664	0.0515241	0.997
2	rs150206995:219963854:GT:G	219963854	4286	4.262e-06	G	GT	0.09447	2252	1.38	0.3063	6.907e-06	1	G	GT	0.09281	2034	0.768083	0.0519669	0.998
2	rs72951738:219966801:G:C	219966801	4285	3.778e-06	C	G	0.0947	2252	1.387	0.306	6.155e-06	1	C	G	0.09289	2033	0.772197	0.0507314	0.998
2	rs7598980:219968422:A:G	219968422	4286	3.914e-06	G	A	0.0947	2252	1.387	0.306	6.155e-06	1	G	A	0.09281	2034	0.768083	0.0519669	0.998
2	rs7586856:219968576:T:C	219968576	4286	3.914e-06	C	T	0.0947	2252	1.387	0.306	6.155e-06	1	C	T	0.09281	2034	0.768083	0.0519669	0.998
2	rs13394499:219969085:G:C	219969085	4283	2.884e-06	C	G	0.0947	2252	1.387	0.306	6.155e-06	0.999	C	G	0.09127	2031	0.809925	0.0419479	0.994
2	rs13419740:219969097:A:G	219969097	4283	2.884e-06	G	A	0.0947	2252	1.387	0.306	6.155e-06	0.999	G	A	0.09127	2031	0.809925	0.0419479	0.994
2	rs143648615:219969431:ACAC:A	219969431	4284	3.503e-06	A	ACAC	0.0947	2252	1.387	0.306	6.155e-06	1	A	ACAC	0.09253	2032	0.782374	0.0481344	0.996
2	rs13408333:219971517:A:T	219971517	4285	3.778e-06	T	A	0.0947	2252	1.387	0.306	6.155e-06	1	T	A	0.09289	2033	0.772197	0.0507314	0.997
2	rs13408334:219971518:A:T	219971518	4285	3.778e-06	T	A	0.0947	2252	1.387	0.306	6.155e-06	1	T	A	0.09289	2033	0.772197	0.0507314	0.997
2	rs13408337:219971526:A:T	219971526	4285	3.778e-06	T	A	0.0947	2252	1.387	0.306	6.155e-06	1	T	A	0.09289	2033	0.772197	0.0507314	0.997
2	rs13396442:219971530:T:C	219971530	4285	3.778e-06	C	T	0.0947	2252	1.387	0.306	6.155e-06	1	C	T	0.09289	2033	0.772197	0.0507314	0.998
2	rs13386793:219972574:G:A	219972574	4286	3.914e-06	A	G	0.0947	2252	1.387	0.306	6.155e-06	1	A	G	0.09281	2034	0.768083	0.0519669	0.993
2	rs12104660	219972984	4284	3.879e-06	A	G	0.0947	2252	1.387	0.306	6.155e-06	1	A	G	0.09289	2032	0.768962	0.0517164	NA
2	rs13410177:219974852:T:C	219974852	4283	3.744e-06	C	T	0.0947	2252	1.387	0.306	6.155e-06	1	C	T	0.09297	2031	0.773081	0.0504846	0.99
2	rs13410377:219975048:T:C	219975048	4283	3.744e-06	C	T	0.0947	2252	1.387	0.306	6.155e-06	1	C	T	0.09297	2031	0.773081	0.0504846	0.99
2	rs138959166:219978586:C:CA	219978586	4282	2.943e-06	CA	C	0.0947	2252	1.387	0.306	6.155e-06	0.999	CA	C	0.09297	2030	0.802516	0.0425982	0.988
2	rs149004722:219980737:AGG:A	219980737	4282	2.943e-06	A	AGG	0.0947	2252	1.387	0.306	6.155e-06	0.999	A	AGG	0.09297	2030	0.802516	0.0425982	0.99
2	rs200070180:219980741:C:T	219980741	4282	2.943e-06	T	C	0.0947	2252	1.387	0.306	6.155e-06	0.999	T	C	0.09297	2030	0.802516	0.0425982	0.989
2	rs7561119:219986253:T:C	219986253	4239	5.567e-06	C	T	0.09825	2237	1.402	0.3041	4.212e-06	0.991	C	T	0.09423	2002	0.692978	0.0807575	0.967
4	rs57712818:28328733:T:C	28328733	4240	0.001172	C	T	0.1617	2231	1.211	0.245	8.315e-07	0.993	C	T	0.1522	2009	-0.142555	0.63274	0.986
4	rs73224003:28333938:C:T	28333938	4238	0.001028	T	C	0.1621	2229	1.222	0.2446	6.353e-07	0.992	T	C	0.1522	2009	-0.142555	0.63274	0.986
4	rs4692314:28339146:C:T	28339146	4245	0.0009862	T	C	0.1617	2234	1.226	0.2449	6.055e-07	0.994	T	C	0.1525	2011	-0.140767	0.636648	0.988
4	rs58520150:28339650:A:G	28339650	4245	0.0009862	G	A	0.1617	2234	1.226	0.2449	6.055e-07	0.994	G	A	0.1525	2011	-0.140767	0.636648	0.988
4	rs73224005:28341096:A:T	28341096	4245	0.0009862	T	A	0.1617	2234	1.226	0.2449	6.055e-07	0.994	T	A	0.1525	2011	-0.140767	0.636648	0.988
4	rs10517140:28341254:C:A	28341254	4245	0.0009862	A	C	0.1617	2234	1.226	0.2449	6.055e-07	0.994	A	C	0.1525	2011	-0.140767	0.636648	0.988
4	rs56149177:28346512:G:A	28346512	4243	0.001001	A	G	0.1618	2236	1.224	0.2448	6.149e-07	0.996	A	G	0.1523	2007	-0.142951	0.631881	0.989
4	rs17683097:28351945:T:C	28351945	4248	0.001111	C	T	0.1627	2248	1.197	0.2434	9.317e-07	0.998	C	T	0.1523	2000	-0.133822	0.653742	0.984
4	rs17683204:28353420:T:C	28353420	4251	0.001423	C	T	0.1632	2251	1.176	0.2432	1.42e-06	0.999	C	T	0.1527	2000	-0.138693	0.641855	0.983
4	rs112085939:28354588:A:G	28354588	4251	0.001423	G	A	0.1632	2251	1.176	0.2432	1.42e-06	0.999	G	A	0.1527	2000	-0.138693	0.641855	0.983
4	rs113517634:28355843:C:CA	28355843	4204	0.001819	CA	C	0.161	2231	1.203	0.2454	1.014e-06	0.987	CA	C	0.1493	1973	-0.195143	0.517625	0.959
4	rs35336024:28360313:CTAT:C	28360313	4189	0.002497	C	CTAT	0.165	2217	1.162	0.244	2.031e-06	0.99	C	CTAT	0.1549	1972	-0.186395	0.52885	0.978
4	rs17683450:28363171:A:T	28363171	4245	0.002099	T	A	0.1629	2245	1.163	0.244	1.998e-06	0.998	T	A	0.1532	2000	-0.165444	0.578754	0.979
4	rs73224011:28367095:T:A	28367095	4247	0.001498	A	T	0.1624	2246	1.171	0.2441	1.711e-06	0.998	A	T	0.153	2001	-0.132333	0.657204	0.982
4	rs17627120:28368134:C:G	28368134	4250	0.001521	G	C	0.1623	2245	1.181	0.2442	1.419e-06	0.998	G	C	0.1532	2005	-0.145033	0.626499	0.981
4	rs112189860:28370534:C:T	28370534	4251	0.001485	T	C	0.162	2246	1.179	0.2442	1.466e-06	0.999	T	C	0.1527	2005	-0.140142	0.638333	0.984
4	rs73224013:28372592:C:T	28372592	4254	0.001353	T	C	0.162	2249	1.187	0.244	1.229e-06	0.999	T	C	0.1527	2005	-0.140142	0.638333	0.984
4	rs12645676	28374425	4258	0.001447	A	G	0.1629	2252	1.191	0.2435	1.079e-06	1	A	G	0.1532	2006	-0.156868	0.598453	NA
4	rs73224014:28375934:T:C	28375934	4266	0.001611	C	T	0.1627	2252	1.178	0.2436	1.404e-06	1	C	T	0.1529	2014	-0.152278	0.609131	0.984
4	rs73224016:28379775:C:T	28379775	4262	0.002474	T	C	0.163	2246	1.161	0.2436	2.015e-06	0.999	T	C	0.154	2016	-0.182917	0.538414	0.986
4	rs138386654:28384106:T:TA	28384106	4253	0.001963	TA	T	0.1622	2236	1.192	0.2455	1.278e-06	0.994	TA	T	0.154	2017	-0.179594	0.545831	0.984
4	rs73224018:28384134:T:G	28384134	4253	0.001749	G	T	0.1617	2236	1.201	0.2457	1.091e-06	0.994	G	T	0.1535	2017	-0.174776	0.556831	0.984
4	rs139772223:28386095:CCTT:C	28386095	4250	0.002668	C	CCTT	0.1618	2235	1.179	0.2461	1.759e-06	0.992	C	CCTT	0.154	2015	-0.199794	0.501996	0.981
4	rs73224019:28387475:C:A	28387475	4260	0.001613	A	C	0.1611	2235	1.204	0.2458	1.04e-06	0.993	A	C	0.1527	2025	-0.165524	0.577631	0.988
4	rs9996414:39920581:C:A	39920581	3985	0.0002631	A	C	0.4969	2119	0.9205	0.185	7.026e-07	0.974	A	C	0.4995	1866	0.0103613	0.962906	0.969
4	4:79920849:A:AATTATC	79920849	4170	1.604e-06	A	AATTATC	0.05291	2191	-1.709	0.4151	3.965e-05	0.934	A	AATTATC	0.04098	1979	-1.3606	0.0082814	0.94
4	rs112462931:79922120:A:G	79922120	4254	2.207e-06	A	G	0.107	2250	-1.026	0.2904	0.0004202	0.996	A	G	0.09784	2004	-1.13235	0.00158164	0.98
4	rs1480727:79934507:T:C	79934507	4283	4.852e-06	T	C	0.05172	2251	-1.708	0.4173	4.403e-05	0.997	T	C	0.0427	2032	-1.1804	0.0194591	0.997
4	rs1480723:79935755:G:A	79935755	4285	4.713e-06	G	A	0.05169	2252	-1.705	0.4173	4.553e-05	0.999	G	A	0.04267	2033	-1.18918	0.0185877	0.996
4	rs1480722:79935846:T:A	79935846	4285	4.713e-06	T	A	0.05169	2252	-1.705	0.4173	4.553e-05	0.999	T	A	0.04267	2033	-1.18918	0.0185877	0.995
4	rs2867530:79935909:G:T	79935909	4285	4.713e-06	G	T	0.05169	2252	-1.705	0.4173	4.553e-05	0.999	G	T	0.04267	2033	-1.18918	0.0185877	0.995
4	rs1480721:79935955:C:G	79935955	4285	4.713e-06	C	G	0.05169	2252	-1.705	0.4173	4.553e-05	0.999	C	G	0.04267	2033	-1.18918	0.0185877	0.995
4	rs985893:79936510:G:A	79936510	4285	4.713e-06	G	A	0.05169	2252	-1.705	0.4173	4.553e-05	0.998	G	A	0.04267	2033	-1.18918	0.0185877	0.995
4	rs368123085:79940700:G:A	79940700	4279	4.558e-06	A	G	0.04973	2250	-1.712	0.4245	5.705e-05	0.995	A	G	0.041	2029	-1.24941	0.0155639	0.976
4	rs143129290:79941948:G:A	79941948	4279	4.558e-06	A	G	0.04973	2250	-1.712	0.4245	5.705e-05	0.995	A	G	0.041	2029	-1.24941	0.0155639	0.976
4	rs113279623:123612961:A:C	123612961	4239	0.000853	C	A	0.03587	2238	-0.09138	0.491	0.8524	0.98	C	A	0.02658	2001	-3.1339	3.20442e-06	0.928
4	rs1511139:127511201:A:T	127511201	4194	0.002541	T	A	0.0399	2201	-2.178	0.4658	3.107e-06	0.948	T	A	0.0411	1993	0.298431	0.601433	0.978
4	rs12504057:157719288:G:T	157719288	4282	1.029e-05	T	G	0.139	2249	0.4525	0.2636	0.08611	0.999	T	G	0.1444	2033	1.43377	4.29815e-06	0.998
4	rs12505540:157722287:T:C	157722287	4262	1.96e-05	C	T	0.1495	2246	0.3846	0.2577	0.1358	0.998	C	T	0.1649	2016	1.37911	3.59935e-06	0.989
4	rs17228328:157723807:T:A	157723807	4266	9.254e-06	A	T	0.1396	2247	0.4664	0.2634	0.07675	0.998	A	T	0.1446	2019	1.43087	4.69539e-06	0.991
4	rs10517653	157733990	4271	9.239e-06	T	G	0.1397	2252	0.4617	0.2631	0.07945	1	T	G	0.144	2019	1.4389	4.28499e-06	NA
4	rs113274170:157739072:G:A	157739072	4197	2.058e-05	A	G	0.1482	2221	0.3161	0.2602	0.2246	0.988	A	G	0.1543	1976	1.51002	8.70719e-07	0.981
4	rs56754181:187088665:CAA:C	187088665	3446	0.002672	CAA	C	0.1594	1808	1.316	0.2836	3.714e-06	0.847	CAA	C	0.1493	1638	-0.170183	0.613501	0.883
5	rs6894452:68208921:A:T	68208921	4129	1.211e-06	T	A	0.2401	2190	0.9248	0.2176	2.223e-05	0.983	T	A	0.2421	1939	0.668897	0.0100066	0.949
5	rs62354460:68209511:C:A	68209511	4135	9.633e-07	A	C	0.2374	2195	0.8994	0.2169	3.491e-05	0.98	A	C	0.2404	1940	0.712028	0.00596263	0.953
5	rs7704608:68215818:C:T	68215818	4225	3.005e-06	T	C	0.357	2228	0.6957	0.1945	0.0003559	0.994	T	C	0.3647	1997	0.685959	0.00251381	0.98
5	rs10213751:68216604:A:G	68216604	4246	3.085e-07	G	A	0.2461	2239	0.9517	0.2115	7.121e-06	0.994	G	A	0.2493	2007	0.684537	0.00689311	0.977
5	rs6869389:68216835:C:G	68216835	4244	2.315e-07	G	C	0.246	2238	0.9518	0.2115	7.167e-06	0.995	G	C	0.2487	2006	0.705045	0.00540581	0.977
5	rs6869390:68216836:C:G	68216836	4244	2.315e-07	G	C	0.246	2238	0.9518	0.2115	7.167e-06	0.995	G	C	0.2487	2006	0.705045	0.00540581	0.977
5	rs7714790:68217478:C:G	68217478	4253	2.692e-07	G	C	0.2461	2237	0.9529	0.2116	7.042e-06	0.996	G	C	0.2484	2016	0.693344	0.00616489	0.977
5	rs9968704:68217573:C:T	68217573	4253	2.692e-07	T	C	0.2461	2237	0.9529	0.2116	7.042e-06	0.996	T	C	0.2484	2016	0.693344	0.00616489	0.977
5	rs7715111:68217809:A:G	68217809	4234	4.651e-07	G	A	0.2462	2230	0.9469	0.212	8.362e-06	0.992	G	A	0.2487	2004	0.665619	0.0086434	0.976
5	rs112909078:68221141:C:CT	68221141	3316	4.019e-06	CT	C	0.1547	1759	1.202	0.2815	2.045e-05	0.854	CT	C	0.1583	1557	0.738586	0.0277759	0.843
5	5:159828292:T:TACC	159828292	4252	0.0001461	T	TACC	0.2539	2237	-0.1299	0.2079	0.5321	0.993	T	TACC	0.267	2015	-1.1917	1.18438e-06	0.989
5	rs2961935:159828399:C:T	159828399	4255	0.0001536	C	T	0.2538	2238	-0.1315	0.2079	0.5271	0.995	C	T	0.267	2017	-1.18488	1.35522e-06	0.995
5	rs2961943:159833987:A:G	159833987	4240	0.0001621	A	G	0.2526	2227	-0.1335	0.2089	0.5228	0.994	A	G	0.2668	2013	-1.1784	1.57178e-06	0.994
5	rs10623019:159836371:G:GGTCA	159836371	4242	0.000147	G	GGTCA	0.2526	2227	-0.1335	0.2089	0.5228	0.994	G	GGTCA	0.2668	2015	-1.18716	1.32516e-06	0.993
5	rs2961945:159837574:T:A	159837574	4242	0.000147	T	A	0.2526	2227	-0.1335	0.2089	0.5228	0.994	T	A	0.2668	2015	-1.18716	1.32516e-06	0.993
5	rs2961948:159839545:G:A	159839545	4204	0.0001167	G	A	0.252	2212	-0.1674	0.2094	0.424	0.99	G	A	0.2643	1992	-1.17584	1.98606e-06	0.987
5	5:159840339:GTACTACTAT:GTACTACTACTAT	159840339	4215	0.0001117	GTACTACTAT	GTACTACTACTAT	0.2519	2217	-0.1511	0.2096	0.471	0.991	GTACTACTAT	GTACTACTACTAT	0.2684	1998	-1.19431	1.21946e-06	0.99
5	rs2961949:159840688:T:C	159840688	4233	0.0001316	T	C	0.2523	2222	-0.1512	0.209	0.4694	0.993	T	C	0.2662	2011	-1.17723	1.69547e-06	0.993
6	6:29651037:T:A	29651037	3819	0.0004043	A	T	0.2392	2001	1.038	0.2243	3.905e-06	0.937	A	T	0.2331	1818	0.083237	0.776669	0.942
6	rs34045295:39216584:C:CT	39216584	3884	0.09508	CT	C	0.2687	2041	0.4703	0.2133	0.02761	0.939	CT	C	0.2651	1843	-1.22026	2.1242e-06	0.938
6	rs6933438:76057625:T:C	76057625	4116	1.316e-06	C	T	0.06196	2227	-1.488	0.38	9.237e-05	0.978	C	T	0.05582	1889	-1.46796	0.00378779	0.847
6	rs72887205:76091497:C:G	76091497	4116	1.013e-06	G	C	0.06154	2226	-1.512	0.3819	7.706e-05	0.977	G	C	0.05566	1890	-1.48275	0.00345024	0.848
6	rs58309653:134912402:AAAAC:A	134912402	4039	0.001023	AAAAC	A	0.1484	2147	-1.25	0.2623	2.007e-06	0.948	AAAAC	A	0.1509	1892	0.0824142	0.79148	0.925
7	rs73087449:31617067:G:C	31617067	4018	3.889e-05	C	G	0.1985	2126	1.227	0.236	2.207e-07	0.96	C	G	0.2018	1892	0.140512	0.61481	0.941
7	rs520141:105348852:A:T	105348852	4046	0.0001188	T	A	0.1044	2167	1.381	0.2982	3.815e-06	0.953	T	A	0.1034	1879	0.251001	0.493555	0.938
7	rs11302460:107609732:CA:C	107609732	1926	0.0007578	C	CA	0.08987	1099	-0.1791	0.4526	0.6925	0.573	C	CA	0.07419	827	-2.898	2.81906e-06	0.596
7	rs17168114:134574360:T:C	134574360	4166	0.0001173	C	T	0.1913	2206	-1.068	0.2332	4.923e-06	0.986	C	T	0.1987	1960	-0.213411	0.441684	0.956
8	rs56073857:2703779:C:A	2703779	4209	0.003505	A	C	0.01473	2214	0.4047	0.7729	0.6006	0.882	A	C	0.01407	1995	-4.18762	1.64967e-06	0.869
8	rs1392043:118238790:G:A	118238790	2820	4.218e-05	A	G	0.2452	1665	-0.3729	0.2459	0.1295	0.849	A	G	0.2344	1155	-1.51355	4.67896e-06	0.757
8	rs10216355:125909469:C:T	125909469	4166	2.971e-06	T	C	0.1143	2199	0.7926	0.2891	0.00616	0.973	T	C	0.1218	1967	1.32816	9.45275e-05	0.969
8	rs7009755:125910604:C:T	125910604	4162	3.597e-06	T	C	0.1149	2197	0.7768	0.2888	0.007212	0.971	T	C	0.1218	1965	1.32741	9.5315e-05	0.969
8	rs61634814:125911763:G:A	125911763	4152	3.163e-06	A	G	0.1147	2192	0.8188	0.2894	0.004707	0.969	A	G	0.1221	1960	1.29197	0.000148629	0.964
8	rs7821961:125911987:C:G	125911987	4154	4.041e-06	G	C	0.1133	2193	0.7973	0.2904	0.006088	0.969	G	C	0.1216	1961	1.2983	0.000140227	0.969
8	rs187705391:144115976:C:T	144115976	3926	8.677e-07	T	C	0.01471	2081	-2.332	0.7913	0.003242	0.701	T	C	0.01318	1845	-4.06037	5.12578e-05	0.665
9	rs2376228:2224962:A:G	2224962	3810	0.0008301	G	A	0.4705	2141	0.8889	0.1906	3.295e-06	0.979	G	A	0.4462	1669	-0.0528201	0.827343	0.92
9	rs35365971:8441055:A:G	8441055	3814	8.921e-05	G	A	0.3994	2106	-0.8792	0.1918	4.84e-06	0.966	G	A	0.394	1708	-0.187053	0.436138	0.918
9	rs56366117:8441295:T:G	8441295	3795	6.077e-05	G	T	0.402	2099	-0.8827	0.1917	4.36e-06	0.964	G	T	0.3968	1696	-0.214015	0.374527	0.917
9	rs7855100	8445864	4001	0.000235	C	A	0.4606	2252	0.8531	0.178	1.76e-06	1	C	A	0.456	1749	0.0320221	0.888656	NA
9	rs2890795	8447732	3969	0.003131	C	T	0.4236	2252	0.839	0.182	4.275e-06	1	C	T	0.4182	1717	-0.180072	0.439415	NA
9	rs10977114:8450882:A:G	8450882	4230	2.512e-05	G	A	0.3793	2219	-0.9218	0.1879	1.003e-06	0.991	G	A	0.377	2011	-0.214358	0.330344	0.991
9	rs10977115:8450883:C:G	8450883	4230	2.512e-05	G	C	0.3793	2219	-0.9218	0.1879	1.003e-06	0.991	G	C	0.377	2011	-0.214358	0.330344	0.991
9	rs10977116:8451445:A:G	8451445	4264	3.321e-05	G	A	0.3774	2242	-0.9062	0.1872	1.373e-06	0.997	G	A	0.3742	2022	-0.207312	0.346171	0.996
9	rs10977117	8451755	4285	0.0001896	C	T	0.4619	2252	-0.885	0.1807	1.044e-06	1	C	T	0.4671	2033	-0.0603411	0.779961	1
9	rs148038223:71494439:G:A	71494439	4105	4.491e-06	A	G	0.03062	2180	1.459	0.5451	0.007482	0.882	A	G	0.02535	1925	2.68958	0.000116918	0.81
9	rs116872487:71500640:A:T	71500640	4123	4.466e-06	T	A	0.03007	2186	1.47	0.5485	0.007435	0.893	T	A	0.02514	1937	2.70766	0.000117739	0.82
9	9:112053062:A:C	112053062	3448	0.01047	C	A	0.06076	1841	-1.971	0.412	1.849e-06	0.758	C	A	0.06502	1607	0.643851	0.175404	0.719
9	rs187148391:112998518:A:G	112998518	4260	0.0001965	G	A	0.034	2243	-0.2983	0.4972	0.5485	0.984	G	A	0.02946	2017	-3.04007	1.76584e-06	0.951
10	10:102939462:C:CTT	102939462	2919	2.978e-07	C	CTT	0.3465	1584	-0.9144	0.2245	4.874e-05	0.847	C	CTT	0.3375	1335	-0.871528	0.00161122	0.799
10	rs792705:102945952:G:C	102945952	4003	2.277e-06	G	C	0.3727	2116	-0.4617	0.1934	0.01705	0.971	G	C	0.3647	1887	-1.01222	1.3081e-05	0.953
10	rs792704:102946126:G:A	102946126	4002	2.766e-06	G	A	0.3737	2117	-0.4516	0.1934	0.0196	0.971	G	A	0.3653	1885	-1.01162	1.3209e-05	0.956
10	rs1086972:102947779:G:A	102947779	3968	3.449e-06	G	A	0.3772	2096	-0.4343	0.1939	0.02521	0.964	G	A	0.367	1872	-1.02219	1.13251e-05	0.951
10	rs941910:102969972:T:C	102969972	3958	2.744e-06	C	T	0.4026	2092	-0.7329	0.197	0.0002047	0.961	C	T	0.4041	1866	-0.663087	0.0037593	0.946
10	rs71481058:132131201:T:TTATC	132131201	3704	0.1102	TTATC	T	0.463	1966	-0.4131	0.1946	0.03391	0.937	TTATC	T	0.4758	1738	1.08802	4.48552e-06	0.922
11	rs11215936	116313516	4273	0.001056	A	G	0.04278	2252	-2.067	0.4479	4.178e-06	1	A	G	0.04025	2021	0.0538784	0.923566	NA
11	rs11215937:116313601:A:G	116313601	4273	0.001056	G	A	0.04278	2252	-2.067	0.4479	4.178e-06	0.999	G	A	0.04025	2021	0.0538784	0.923566	0.952
12	12:12933703:T:<INS:ME:LINE1>:12935449	12933703	3136	0.002435	<INS:ME:LINE1>	T	0.4873	1705	0.02497	0.2071	0.904	0.884	<INS:ME:LINE1>	T	0.4682	1431	-1.17465	3.85456e-06	0.862
12	rs2045094:50229509:T:G	50229509	4154	4.245e-06	G	T	0.1473	2215	-1.207	0.266	5.972e-06	0.979	G	T	0.1447	1939	-0.599917	0.05841	0.919
12	rs12367783:94606656:C:T	94606656	4228	0.001046	T	C	0.04474	2232	-0.003929	0.4354	0.9928	0.979	T	C	0.0417	1996	2.69642	1.75275e-06	0.93
12	rs75997341:94683490:C:T	94683490	4269	2.565e-06	T	C	0.06598	2251	1.007	0.363	0.005583	0.999	T	C	0.06491	2018	1.7962	9.10509e-05	0.987
12	rs116856706:94687814:T:C	94687814	4271	2.813e-06	C	T	0.06579	2250	0.9729	0.3633	0.007469	0.998	C	T	0.06607	2021	1.81887	6.70328e-05	0.991
12	rs118014504:94689180:G:A	94689180	4268	3.6e-06	A	G	0.06579	2250	0.9729	0.3633	0.007469	0.998	A	G	0.06491	2018	1.7962	9.10509e-05	0.989
12	rs144449115:94692628:AAAAG:A	94692628	4270	2.486e-06	A	AAAAG	0.06598	2251	1.016	0.3632	0.005196	0.999	A	AAAAG	0.06491	2019	1.78923	9.70714e-05	0.989
12	rs56290609:94692827:A:T	94692827	4270	2.486e-06	T	A	0.06598	2251	1.016	0.3632	0.005196	0.999	T	A	0.06491	2019	1.78923	9.70714e-05	0.99
12	rs55787485:94694872:T:G	94694872	4273	1.936e-06	G	T	0.06598	2251	1.016	0.3632	0.005196	0.999	G	T	0.06607	2022	1.81191	7.15626e-05	0.993
12	rs79986594:94701558:A:T	94701558	4277	2.201e-06	T	A	0.06595	2252	1.011	0.3634	0.005431	1	T	A	0.06595	2025	1.80147	7.88152e-05	0.995
12	rs117382918:94701894:A:T	94701894	4277	2.499e-06	T	A	0.06573	2252	0.9997	0.3639	0.006055	1	T	A	0.06595	2025	1.80147	7.88152e-05	0.995
12	rs75297227:94705286:A:T	94705286	4279	2.202e-06	T	A	0.06595	2252	1.011	0.3634	0.005431	0.999	T	A	0.06589	2027	1.80113	7.89693e-05	0.995
12	rs78809253:94709076:C:A	94709076	4279	2.5e-06	A	C	0.06573	2252	0.9997	0.3639	0.006055	0.999	A	C	0.06589	2027	1.80113	7.89693e-05	0.995
12	rs113987418:94721780:T:C	94721780	4273	2.559e-06	C	T	0.06618	2252	0.9481	0.363	0.009073	0.999	C	T	0.06735	2021	1.85018	4.41449e-05	0.989
12	rs116998328:94724969:A:C	94724969	4280	1.792e-06	C	A	0.06595	2252	1.011	0.3634	0.005431	0.999	C	A	0.06628	2028	1.82579	6.12781e-05	0.996
12	rs75958847:94728373:G:A	94728373	4280	2.036e-06	A	G	0.06573	2252	0.9997	0.3639	0.006055	0.999	A	G	0.06628	2028	1.82579	6.12781e-05	0.996
12	rs118151017:94728509:C:T	94728509	4280	1.966e-06	T	C	0.06573	2252	0.9997	0.3639	0.006055	0.999	T	C	0.06673	2028	1.82727	5.8648e-05	0.995
12	rs56215078:94729286:A:T	94729286	4280	2.036e-06	T	A	0.06573	2252	0.9997	0.3639	0.006055	0.999	T	A	0.06628	2028	1.82579	6.12781e-05	0.996
12	rs80340157:94730738:T:C	94730738	4204	1.096e-06	C	T	0.04201	2208	0.9085	0.4545	0.04575	0.949	C	T	0.04517	1996	2.74323	6.63071e-07	0.955
12	rs78941936:94732711:C:T	94732711	4280	2.036e-06	T	C	0.06573	2252	0.9997	0.3639	0.006055	0.999	T	C	0.06628	2028	1.82579	6.12781e-05	0.996
12	rs71939775:94736896:CAT:C	94736896	4057	3.016e-06	C	CAT	0.07143	2150	1.192	0.3596	0.0009374	0.918	C	CAT	0.07272	1907	1.46858	0.000973886	0.888
12	rs56073903:94738317:A:ACTATATTTC	94738317	4280	2.036e-06	ACTATATTTC	A	0.06573	2252	0.9997	0.3639	0.006055	0.999	ACTATATTTC	A	0.06628	2028	1.82579	6.12781e-05	0.996
12	rs117341566:94738337:G:T	94738337	4279	2.01e-06	T	G	0.06573	2252	0.9997	0.3639	0.006055	0.999	T	G	0.06634	2027	1.82765	6.02454e-05	0.994
12	rs77229792:94740151:T:C	94740151	4280	1.792e-06	C	T	0.06595	2252	1.011	0.3634	0.005431	0.999	C	T	0.06628	2028	1.82579	6.12781e-05	0.997
12	rs147542763:94741872:A:G	94741872	4202	1.048e-06	G	A	0.04384	2207	0.8966	0.4448	0.04395	0.951	G	A	0.04521	1995	2.74049	6.80068e-07	0.955
12	rs116519522:94741890:A:T	94741890	4264	2.76e-06	T	A	0.0685	2249	0.9787	0.3586	0.006403	0.996	T	A	0.06765	2015	1.78054	8.17885e-05	0.977
12	rs117618275:94744925:G:C	94744925	4281	1.507e-06	C	G	0.06595	2252	1.011	0.3634	0.005431	0.999	C	G	0.06628	2029	1.84305	4.94713e-05	0.997
12	rs117714951:94760314:G:A	94760314	4283	1.608e-06	A	G	0.06595	2252	1.011	0.3634	0.005431	1	A	G	0.06622	2031	1.8343	5.37037e-05	0.998
12	rs117829816:94763899:C:T	94763899	4286	2.322e-06	T	C	0.06573	2252	0.9997	0.3639	0.006055	1	T	C	0.06661	2034	1.7958	7.24403e-05	0.999
12	exm1026834	94769769	4286	2.045e-06	A	G	0.06595	2252	1.011	0.3634	0.005431	1	A	G	0.06661	2034	1.7958	7.24403e-05	1
12	rs77520352:94770810:C:A	94770810	4208	9.477e-07	A	C	0.04374	2212	0.9067	0.4445	0.0415	0.956	A	C	0.04517	1996	2.74323	6.63071e-07	0.958
12	rs118143070:94772117:C:G	94772117	4286	2.045e-06	G	C	0.06595	2252	1.011	0.3634	0.005431	1	G	C	0.06661	2034	1.7958	7.24403e-05	0.998
12	rs78026114:94773672:G:A	94773672	4285	1.926e-06	A	G	0.06598	2251	1.017	0.3633	0.005161	0.999	A	G	0.06661	2034	1.7958	7.24403e-05	0.993
12	rs117449928:94775210:T:C	94775210	4285	1.926e-06	C	T	0.06598	2251	1.017	0.3633	0.005161	0.999	C	T	0.06661	2034	1.7958	7.24403e-05	0.997
12	rs116852661:94778103:T:C	94778103	4285	1.926e-06	C	T	0.06598	2251	1.017	0.3633	0.005161	0.999	C	T	0.06661	2034	1.7958	7.24403e-05	0.996
12	rs79997997:94781861:T:C	94781861	4284	1.917e-06	C	T	0.06598	2251	1.017	0.3633	0.005161	0.999	C	T	0.06667	2033	1.7965	7.19434e-05	0.995
12	rs116982475:94782004:C:T	94782004	4284	2.177e-06	T	C	0.06576	2251	1.005	0.3637	0.005757	0.999	T	C	0.06667	2033	1.7965	7.19434e-05	0.995
12	rs116998093:94784016:C:G	94784016	4281	1.943e-06	G	C	0.06576	2251	1.005	0.3637	0.005757	0.999	G	C	0.06551	2030	1.82012	6.23892e-05	0.995
12	rs74564330:94795267:C:T	94795267	4277	2.518e-06	T	C	0.06562	2248	1.015	0.3639	0.005342	0.998	T	C	0.06551	2029	1.76919	9.56442e-05	0.992
12	rs77684601:94795357:C:G	94795357	4277	2.218e-06	G	C	0.06585	2248	1.026	0.3635	0.004785	0.998	G	C	0.06551	2029	1.76919	9.56442e-05	0.992
12	rs140450269:94801634:G:A	94801634	4277	1.672e-06	A	G	0.06607	2248	1.054	0.3632	0.003733	0.997	A	G	0.06551	2029	1.76919	9.56442e-05	0.991
12	rs78518046:94804004:T:C	94804004	4274	1.578e-06	C	T	0.0661	2246	1.066	0.3638	0.003434	0.996	C	T	0.06551	2028	1.76439	0.000100008	0.981
12	rs79115110:94805735:C:T	94805735	4275	1.727e-06	T	C	0.06588	2246	1.054	0.3643	0.003845	0.995	T	C	0.06551	2029	1.76919	9.56442e-05	0.991
12	rs151004395:94811362:C:T	94811362	4273	1.829e-06	T	C	0.06591	2245	1.052	0.3644	0.003914	0.996	T	C	0.06551	2028	1.76439	0.000100008	0.98
12	rs115861900:94812972:G:A	94812972	4274	1.814e-06	A	G	0.06591	2246	1.053	0.3643	0.003885	0.996	A	G	0.06551	2028	1.76439	0.000100008	0.98
12	rs79360427:94813276:C:T	94813276	4274	1.814e-06	T	C	0.06591	2246	1.053	0.3643	0.003885	0.996	T	C	0.06551	2028	1.76439	0.000100008	0.98
12	rs78428051:94813544:C:T	94813544	4274	1.814e-06	T	C	0.06591	2246	1.053	0.3643	0.003885	0.997	T	C	0.06551	2028	1.76439	0.000100008	0.98
12	rs61759828:94817847:G:A	94817847	4274	1.597e-06	A	G	0.06613	2246	1.065	0.3638	0.00347	0.995	A	G	0.06551	2028	1.76439	0.000100008	0.98
12	rs142836096:94819905:A:C	94819905	4201	8.35e-07	C	A	0.04364	2207	0.9264	0.4453	0.0376	0.952	C	A	0.0448	1994	2.74176	6.90345e-07	0.95
12	rs76368427:94823043:T:C	94823043	4274	1.597e-06	C	T	0.06613	2246	1.065	0.3638	0.00347	0.993	C	T	0.06551	2028	1.76439	0.000100008	0.98
12	rs78606811:94826832:A:T	94826832	4268	1.507e-06	T	A	0.06516	2241	1.085	0.3678	0.003225	0.991	T	A	0.06551	2027	1.76108	0.00010317	0.979
12	rs76557995:94827917:T:A	94827917	4252	2.312e-06	A	T	0.06346	2230	1.049	0.3723	0.004868	0.989	A	T	0.06568	2022	1.76594	9.87991e-05	0.978
12	rs75840185:94828506:A:G	94828506	4257	2.39e-06	G	A	0.06346	2230	1.049	0.3723	0.004868	0.989	G	A	0.06551	2027	1.76108	0.00010317	0.979
12	rs76983576:94829101:T:C	94829101	4258	2.618e-06	C	T	0.06323	2230	1.037	0.3728	0.005445	0.988	C	T	0.06551	2028	1.76589	9.86725e-05	0.988
12	rs114386168:94830096:A:G	94830096	4257	2.39e-06	G	A	0.06346	2230	1.049	0.3723	0.004868	0.986	G	A	0.06551	2027	1.76108	0.00010317	0.978
12	rs149723171:94830475:C:T	94830475	4257	2.39e-06	T	C	0.06346	2230	1.049	0.3723	0.004868	0.986	T	C	0.06551	2027	1.76108	0.00010317	0.978
12	rs140276234:94844140:G:C	94844140	4214	2.025e-06	C	G	0.06324	2214	1.068	0.3741	0.004358	0.964	C	G	0.0664	2000	1.78196	9.75675e-05	0.951
12	rs145965473:94844176:C:T	94844176	4214	2.025e-06	T	C	0.06324	2214	1.068	0.3741	0.004358	0.964	T	C	0.0664	2000	1.78196	9.75675e-05	0.951
12	rs78958215:94847993:C:T	94847993	4213	1.924e-06	T	C	0.06327	2213	1.073	0.374	0.004169	0.966	T	C	0.0664	2000	1.78196	9.75675e-05	0.951
12	rs145043888:94848765:G:T	94848765	4213	1.924e-06	T	G	0.06327	2213	1.073	0.374	0.004169	0.966	T	G	0.0664	2000	1.78196	9.75675e-05	0.951
12	rs140496489:94851831:G:A	94851831	4225	1.769e-06	A	G	0.06355	2219	1.074	0.3726	0.003982	0.97	A	G	0.06628	2006	1.78575	9.39452e-05	0.961
12	rs73372229:94858035:T:A	94858035	4182	4.958e-06	A	T	0.06951	2208	0.954	0.3595	0.008021	0.959	A	T	0.06835	1974	1.72958	0.000121646	0.918
13	rs945366:20801844:A:G	20801844	963	9.958e-05	A	G	0.4664	552	1.886	0.3813	1.01e-06	0.593	A	G	0.459	411	0.129004	0.771625	0.595
13	rs7139960:23134083:T:G	23134083	3887	0.013	T	G	0.2361	2074	-1.091	0.2265	1.572e-06	0.949	T	G	0.2119	1813	0.413823	0.133875	0.952
13	rs9603684	40711100	4286	0.001284	C	T	0.08289	2252	1.642	0.3345	9.883e-07	1	C	T	0.07726	2034	-0.190649	0.633941	1
13	rs9603685:40711149:G:T	40711149	4286	0.001284	T	G	0.08289	2252	1.642	0.3345	9.883e-07	1	T	G	0.07726	2034	-0.190649	0.633941	0.998
13	rs11839624:40712840:G:T	40712840	4280	0.001303	T	G	0.0827	2251	1.663	0.3348	7.263e-07	0.998	T	G	0.0762	2029	-0.220558	0.58353	0.992
13	rs141820538:40714828:TATAGACAGG:T	40714828	4274	0.0009545	T	TATAGACAGG	0.08252	2250	1.69	0.3349	4.901e-07	0.998	T	TATAGACAGG	0.07551	2024	-0.203231	0.615043	0.989
13	rs61954978:40716288:T:C	40716288	4271	0.001057	C	T	0.08252	2250	1.69	0.3349	4.901e-07	0.998	C	T	0.07558	2021	-0.220975	0.584592	0.983
13	rs189571784:61591152:C:A	61591152	4154	3.445e-06	A	C	0.02708	2187	-1.658	0.5681	0.003556	0.897	A	C	0.03076	1967	-2.32128	0.000240119	0.872
13	13:66307943:GA:GAA	66307943	3236	1.213e-05	GA	GAA	0.4512	1757	0.3496	0.2032	0.08548	0.897	GA	GAA	0.4603	1479	1.13216	4.28103e-06	0.867
13	rs34554648:75329598:A:G	75329598	3950	0.01115	G	A	0.02324	2095	2.887	0.6286	4.645e-06	0.765	G	A	0.01375	1855	-1.049	0.244349	0.725
13	rs56128664:107617243:G:GA	107617243	1887	0.0002782	G	GA	0.1786	1007	-1.687	0.3643	4.118e-06	0.629	G	GA	0.1743	880	-0.168542	0.692013	0.611
15	rs2440320:53075734:A:G	53075734	4052	0.0008812	A	G	0.02185	2159	-0.02874	0.6319	0.9637	0.82	A	G	0.0177	1893	4.42608	8.89606e-07	0.698
16	rs67792343:17529534:T:C	17529534	4145	4.679e-06	C	T	0.164	2231	-0.9631	0.2525	0.0001399	0.992	C	T	0.1591	1914	-0.783046	0.00863052	0.951
16	rs61064486:17530870:C:T	17530870	3995	5.886e-07	T	C	0.1953	2215	-0.9679	0.2352	4.018e-05	0.989	T	C	0.1753	1780	-0.856531	0.00370542	0.897
16	rs11075351:17537233:A:C	17537233	4151	3.471e-06	C	A	0.1657	2235	-0.9658	0.2517	0.0001281	0.992	C	A	0.1604	1916	-0.801071	0.0070585	0.957
16	rs4329905:17542445:G:A	17542445	4165	2.282e-06	A	G	0.1568	2224	-1.006	0.257	9.284e-05	0.987	A	G	0.153	1941	-0.822391	0.0061411	0.961
16	rs55810364:17542593:G:T	17542593	4170	1.74e-06	T	G	0.1567	2223	-1.023	0.2572	7.194e-05	0.986	T	G	0.1526	1947	-0.826176	0.00585578	0.961
16	rs7191780:17550576:T:C	17550576	3584	1.51e-06	C	T	0.198	2015	-0.98	0.2459	6.961e-05	0.922	C	T	0.1771	1569	-0.856156	0.00574666	0.848
16	rs56709450:58160884:AAATTAG:A	58160884	4286	3.6e-06	A	AAATTAG	0.01359	2252	-2.422	0.7824	0.001986	0.995	A	AAATTAG	0.01288	2034	-3.10773	0.000516966	0.991
16	rs56753392:58173944:C:T	58173944	4286	3.6e-06	T	C	0.01359	2252	-2.422	0.7824	0.001986	0.998	T	C	0.01288	2034	-3.10773	0.000516966	0.994
16	rs143785206:58175034:TA:T	58175034	4286	3.6e-06	T	TA	0.01359	2252	-2.422	0.7824	0.001986	0.998	T	TA	0.01288	2034	-3.10773	0.000516966	0.995
16	rs28451369:58179581:C:T	58179581	4286	3.6e-06	T	C	0.01359	2252	-2.422	0.7824	0.001986	0.999	T	C	0.01288	2034	-3.10773	0.000516966	0.998
16	rs73549173:58181843:C:T	58181843	4286	3.6e-06	T	C	0.01359	2252	-2.422	0.7824	0.001986	0.999	T	C	0.01288	2034	-3.10773	0.000516966	0.998
16	rs112467802:58184498:C:A	58184498	4286	3.6e-06	A	C	0.01359	2252	-2.422	0.7824	0.001986	0.999	A	C	0.01288	2034	-3.10773	0.000516966	0.997
16	rs73549176:58185014:C:T	58185014	4286	3.6e-06	T	C	0.01359	2252	-2.422	0.7824	0.001986	0.999	T	C	0.01288	2034	-3.10773	0.000516966	0.997
16	rs7193504:58185833:G:A	58185833	4286	3.6e-06	A	G	0.01359	2252	-2.422	0.7824	0.001986	0.999	A	G	0.01288	2034	-3.10773	0.000516966	0.993
16	rs16959717:58186000:A:C	58186000	4286	3.6e-06	C	A	0.01359	2252	-2.422	0.7824	0.001986	0.999	C	A	0.01288	2034	-3.10773	0.000516966	0.997
16	rs59546161:58187086:G:A	58187086	4286	3.6e-06	A	G	0.01359	2252	-2.422	0.7824	0.001986	0.999	A	G	0.01288	2034	-3.10773	0.000516966	0.997
16	rs58656420:58187151:A:G	58187151	4286	3.6e-06	G	A	0.01359	2252	-2.422	0.7824	0.001986	0.999	G	A	0.01288	2034	-3.10773	0.000516966	0.997
16	rs57341463:58188991:C:T	58188991	4286	3.6e-06	T	C	0.01359	2252	-2.422	0.7824	0.001986	0.999	T	C	0.01288	2034	-3.10773	0.000516966	0.997
16	rs60074872:58189757:T:A	58189757	4286	3.6e-06	A	T	0.01359	2252	-2.422	0.7824	0.001986	0.999	A	T	0.01288	2034	-3.10773	0.000516966	0.997
16	rs9674286:58191305:C:T	58191305	4286	3.6e-06	T	C	0.01359	2252	-2.422	0.7824	0.001986	0.999	T	C	0.01288	2034	-3.10773	0.000516966	0.997
16	rs6499937:58196161:A:G	58196161	4286	3.6e-06	G	A	0.01359	2252	-2.422	0.7824	0.001986	0.999	G	A	0.01288	2034	-3.10773	0.000516966	0.996
16	rs28552925:58202150:C:A	58202150	4286	3.6e-06	A	C	0.01359	2252	-2.422	0.7824	0.001986	0.999	A	C	0.01288	2034	-3.10773	0.000516966	0.994
16	rs77886568:58203151:G:A	58203151	4286	3.6e-06	A	G	0.01359	2252	-2.422	0.7824	0.001986	0.997	A	G	0.01288	2034	-3.10773	0.000516966	0.982
16	rs9302697:58208777:C:T	58208777	4286	3.6e-06	T	C	0.01359	2252	-2.422	0.7824	0.001986	0.998	T	C	0.01288	2034	-3.10773	0.000516966	0.994
16	rs8056660:58229348:T:C	58229348	4286	3.6e-06	C	T	0.01359	2252	-2.422	0.7824	0.001986	0.995	C	T	0.01288	2034	-3.10773	0.000516966	0.986
16	rs371538480:58229614:AG:A	58229614	4286	3.6e-06	A	AG	0.01359	2252	-2.422	0.7824	0.001986	0.994	A	AG	0.01288	2034	-3.10773	0.000516966	0.979
16	rs55661712:58237145:G:T	58237145	4283	1.55e-06	T	G	0.01337	2251	-2.583	0.7883	0.001068	0.983	T	G	0.01244	2032	-3.21801	0.000412702	0.979
16	rs59107211:58238601:T:C	58238601	4280	1.574e-06	C	T	0.01338	2250	-2.582	0.7886	0.001073	0.98	C	T	0.01246	2030	-3.21516	0.000417476	0.977
16	rs113973623:58239255:G:A	58239255	4268	3.508e-06	A	G	0.01902	2243	-2.235	0.6618	0.0007468	0.976	A	G	0.01695	2025	-2.62025	0.00144502	0.967
16	rs8063767:58240735:G:T	58240735	4272	5.767e-07	T	G	0.01318	2247	-2.626	0.7955	0.0009765	0.963	T	G	0.01204	2025	-3.48209	0.000152251	0.958
16	rs8049422:58240736:T:C	58240736	4259	1.914e-06	C	T	0.01881	2241	-2.26	0.6658	0.0006993	0.959	C	T	0.01611	2018	-2.79975	0.000819187	0.954
16	rs111468672:71085430:T:G	71085430	3866	0.0004308	G	T	0.06336	2035	0.06218	0.3888	0.8729	0.863	G	T	0.04711	1831	2.58337	7.54225e-07	0.857
17	rs5819821:26106756:G:GA	26106756	4209	8.792e-06	G	GA	0.4027	2222	-0.8742	0.19	4.421e-06	0.994	G	GA	0.4171	1987	-0.360433	0.106339	0.983
17	rs3794765:26118521:G:A	26118521	3986	3.057e-06	A	G	0.2688	2225	-0.8591	0.2073	3.549e-05	0.991	A	G	0.2785	1761	-0.617874	0.0176273	0.907
17	rs72841279:26176833:C:T	26176833	4154	5.293e-09	T	C	0.05598	2214	-1.696	0.4063	3.111e-05	0.966	T	C	0.06437	1940	-1.77901	4.26461e-05	0.921
17	rs138238592:26226280:T:TGGTTCC	26226280	4079	1.735e-06	TGGTTCC	T	0.03713	2174	-1.365	0.5	0.006368	0.912	TGGTTCC	T	0.04692	1905	-1.9986	4.44483e-05	0.874
18	rs4490091	59407750	3885	0.09293	G	A	0.4463	2252	-0.3072	0.1814	0.09046	1	G	A	0.438	1633	1.09649	4.65813e-06	NA
18	rs9950546:59408387:T:C	59408387	4269	0.003251	T	C	0.2606	2249	-0.07173	0.2085	0.7309	0.999	T	C	0.2966	2020	1.10328	3.46314e-06	0.986
18	rs10163624	59408547	4276	0.003061	A	C	0.2611	2252	-0.06948	0.2084	0.7388	1	A	C	0.2974	2024	1.10481	3.22022e-06	NA
18	rs8088384:59408808:A:G	59408808	4273	0.00316	A	G	0.2609	2248	-0.06898	0.2086	0.7409	0.999	A	G	0.2974	2025	1.09995	3.54991e-06	0.993
18	rs8088856:59409134:A:T	59409134	4273	0.00316	A	T	0.2609	2248	-0.06898	0.2086	0.7409	0.999	A	T	0.2974	2025	1.09995	3.54991e-06	0.993
18	rs8092597:59409177:G:A	59409177	4273	0.002404	G	A	0.2622	2247	-0.05439	0.2082	0.7939	0.999	G	A	0.2976	2026	1.11089	2.82681e-06	0.994
18	rs6567241	59409340	4286	0.001856	G	A	0.2625	2252	-0.03921	0.2077	0.8503	1	G	A	0.2975	2034	1.11746	2.39808e-06	1
18	rs10163878:59410489:C:G	59410489	4019	0.004477	C	G	0.2915	2102	-0.09036	0.2081	0.6642	0.96	C	G	0.3215	1917	1.08376	4.87236e-06	0.953
18	rs71178998:59411738:TTGTGTGTGTGTGTG:T	59411738	4001	0.001521	TTGTGTGTGTGTGTG	T	0.2795	2137	-0.01092	0.2113	0.9588	0.96	TTGTGTGTGTGTGTG	T	0.3111	1864	1.14646	2.59474e-06	0.906
20	rs6025791:56382736:G:T	56382736	4242	0.004128	T	G	0.3191	2238	-0.08432	0.1955	0.6662	0.994	T	G	0.3243	2004	1.0643	3.67664e-06	0.982
20	rs6015085:56382997:T:C	56382997	4255	0.003049	C	T	0.3198	2242	-0.06693	0.1954	0.732	0.996	C	T	0.3276	2013	1.07029	3.02769e-06	0.993
20	rs884945:56383403:G:C	56383403	4241	0.003186	C	G	0.3188	2238	-0.07539	0.1956	0.6999	0.994	C	G	0.3234	2003	1.08218	2.61677e-06	0.985
20	rs6128177:56385974:T:A	56385974	4239	0.003486	A	T	0.2642	2251	-0.0656	0.2066	0.7509	0.999	A	T	0.2709	1988	1.12479	4.15395e-06	0.977
20	rs6123727	56386075	4240	0.003522	T	C	0.264	2252	-0.06638	0.2065	0.748	1	T	C	0.2709	1988	1.12479	4.15395e-06	NA
21	rs201935711:44428890:C:CA	44428890	4194	2.134e-05	CA	C	0.1705	2202	-1.139	0.2481	4.632e-06	0.981	CA	C	0.18	1992	-0.385405	0.176676	0.969
23	rs5916681	4585074	4246	2.833e-06	G	A	0.196	2252	0.8219	0.2561	0.001348	1	G	A	0.1899	1994	0.782819	0.000611665	0.968
23	rs6639540	5841005	4152	0.01326	T	A	0.4008	2200	0.1915	0.2071	0.3551	0.986	T	A	0.4263	1952	-0.83957	4.34936e-06	0.979
23	rs6638578	5844263	4119	0.01182	T	C	0.4029	2180	0.1876	0.2086	0.3686	0.98	T	C	0.4266	1939	-0.84876	3.78924e-06	0.977
23	rs6529901	5856020	4180	0.01312	A	G	0.4008	2212	0.1986	0.2065	0.3363	0.987	A	G	0.4243	1968	-0.845433	3.57875e-06	0.984
23	rs5961385	5861094	4180	0.01349	C	T	0.4066	2211	0.2018	0.206	0.3274	0.988	C	T	0.4298	1969	-0.842567	3.5257e-06	0.985
23	rs1921510	5863340	4180	0.01222	A	G	0.4012	2211	0.1932	0.2065	0.3496	0.988	A	G	0.4245	1969	-0.846805	3.44665e-06	0.984
23	rs5961897	5869966	4090	0.007943	A	C	0.3931	2163	0.1734	0.2086	0.4059	0.977	A	C	0.4166	1927	-0.875928	2.05671e-06	0.979
23	rs6639545	5873815	4188	0.006353	G	A	0.398	2223	0.1359	0.2065	0.5106	0.984	G	A	0.4141	1965	-0.856672	2.81663e-06	0.965
23	rs4554618	5874695	4269	0.006434	A	G	0.402	2246	0.146	0.2047	0.4757	0.998	A	G	0.4241	2023	-0.851575	2.48035e-06	0.993
23	rs6639546	5877497	4283	0.006149	G	T	0.4075	2252	0.1584	0.2038	0.4371	1	G	T	0.431	2031	-0.862471	1.61147e-06	0.999
23	rs1882259	5877984	4284	0.005735	C	T	0.4075	2252	0.1584	0.2038	0.4371	1	C	T	0.4313	2032	-0.867805	1.3704e-06	1
23	rs5916277	5887780	4142	0.001393	T	G	0.1599	2207	-0.01288	0.2786	0.9631	0.981	T	G	0.153	1935	1.22076	2.29491e-06	0.967
23	rs5961905	5888562	4241	0.003706	T	C	0.4075	2232	0.133	0.2049	0.5164	0.996	T	C	0.4319	2009	-0.883641	9.55175e-07	0.992
23	rs12389903	5889789	4241	0.003706	C	T	0.4075	2232	0.133	0.2049	0.5164	0.996	C	T	0.4319	2009	-0.883641	9.55175e-07	0.992
23	rs5023951	5890279	4241	0.003366	T	A	0.4022	2232	0.1245	0.2056	0.545	0.996	T	A	0.4268	2009	-0.88659	9.66902e-07	0.992
23	chrX:5890813:D	5890813	3996	0.002637	T	TG	0.4346	2088	0.09909	0.2125	0.641	0.958	T	TG	0.4547	1908	-0.88917	1.30004e-06	0.957
23	rs5961906	5891075	4239	0.003496	C	A	0.4075	2232	0.133	0.2049	0.5164	0.996	C	A	0.4322	2007	-0.888819	8.28231e-07	0.992
23	rs6638585	5898834	4226	0.002788	C	A	0.4021	2223	0.1144	0.2061	0.579	0.995	C	A	0.4266	2003	-0.893005	8.31031e-07	0.99
23	rs5961912	5911742	4192	0.002453	A	C	0.4062	2200	0.1249	0.2077	0.5477	0.985	A	C	0.4288	1992	-0.911789	5.00881e-07	0.974
23	rs5961914	5912923	4209	0.002736	G	C	0.4054	2209	0.1235	0.2066	0.5501	0.989	G	C	0.4316	2000	-0.898055	6.54986e-07	0.985
23	chrX:5914089:D	5914089	4186	0.002486	A	ATACC	0.401	2200	0.1018	0.2079	0.6246	0.987	A	ATACC	0.4264	1986	-0.891156	9.25785e-07	0.979
23	rs6639561	5915325	4157	0.002792	T	C	0.406	2179	0.1334	0.209	0.5235	0.985	T	C	0.4282	1978	-0.908811	5.62085e-07	0.98
23	rs55908742	5920769	4273	0.004344	A	G	0.4138	2246	0.1314	0.2038	0.5193	0.998	A	G	0.4384	2027	-0.862809	1.44075e-06	0.996
23	rs6638587	5925904	4279	0.004052	C	T	0.4186	2249	0.1211	0.2035	0.5519	0.999	C	T	0.4407	2030	-0.858706	1.59466e-06	0.997
23	rs5961917	5926562	4279	0.003776	T	C	0.4139	2249	0.1235	0.2037	0.5444	0.999	T	C	0.4379	2030	-0.866296	1.27893e-06	0.997
23	chrX:5931570:D	5931570	3782	0.007666	G	GGA	0.3625	1985	0.1517	0.2247	0.4997	0.93	G	GGA	0.3869	1797	-0.868306	4.70167e-06	0.932
23	chrX:5931574:D	5931574	3782	0.007666	A	AG	0.3625	1985	0.1517	0.2247	0.4997	0.93	A	AG	0.3869	1797	-0.868306	4.70167e-06	0.932
23	chrX:5931576:D	5931576	3782	0.007666	A	AG	0.3625	1985	0.1517	0.2247	0.4997	0.93	A	AG	0.3869	1797	-0.868306	4.70167e-06	0.932
23	rs5961399	5932153	4267	0.004399	C	G	0.4136	2244	0.1249	0.2039	0.5402	0.997	C	G	0.4355	2023	-0.857163	1.7414e-06	0.996
23	rs6639571	5932565	4284	0.003354	C	T	0.4244	2252	0.101	0.2037	0.62	1	C	T	0.4496	2032	-0.854072	1.74344e-06	1
23	rs12387703	5935109	4280	0.00427	G	A	0.4189	2250	0.1291	0.2035	0.5259	0.999	G	A	0.4418	2030	-0.862106	1.4583e-06	0.999
23	rs13328505	5935300	4243	0.006973	C	T	0.4173	2241	0.1257	0.2038	0.5374	0.995	C	T	0.4353	2002	-0.824516	4.6388e-06	0.99
23	rs5961921	5935909	4280	0.004471	C	G	0.4142	2250	0.1315	0.2037	0.5187	0.999	C	G	0.4384	2030	-0.86012	1.52975e-06	0.998
23	rs5961922	5936023	4279	0.004764	A	G	0.4189	2249	0.1287	0.2036	0.5273	0.998	A	G	0.4413	2030	-0.852539	1.90419e-06	0.998
23	rs6638588	5937848	4279	0.004764	G	T	0.4189	2249	0.1287	0.2036	0.5273	0.998	G	T	0.4413	2030	-0.852539	1.90419e-06	0.998
23	rs6638589	5938082	4279	0.004764	A	G	0.4189	2249	0.1287	0.2036	0.5273	0.998	A	G	0.4413	2030	-0.852539	1.90419e-06	0.998
23	rs6638590	5938127	4279	0.004764	G	A	0.4189	2249	0.1287	0.2036	0.5273	0.998	G	A	0.4413	2030	-0.852539	1.90419e-06	0.998
23	rs6639580	5939479	4276	0.004481	C	T	0.4189	2249	0.1287	0.2036	0.5273	0.998	C	T	0.4409	2027	-0.858267	1.6363e-06	0.997
23	rs5961400	5939795	4086	0.004437	A	T	0.3905	2140	0.1072	0.2115	0.6124	0.965	A	T	0.4206	1946	-0.847886	3.25178e-06	0.97
23	rs5961924	5940724	4276	0.004481	C	T	0.4189	2249	0.1287	0.2036	0.5273	0.998	C	T	0.4409	2027	-0.858267	1.6363e-06	0.997
23	rs11094951	5942043	4265	0.005424	C	A	0.4158	2243	0.1403	0.2041	0.492	0.996	C	A	0.4422	2022	-0.85169	1.91478e-06	0.995
23	chrX:5947723:I	5947723	4244	0.005194	CTA	C	0.4201	2234	0.1195	0.2042	0.5586	0.992	CTA	C	0.442	2010	-0.840659	2.90121e-06	0.986
23	rs6639582	5948529	4276	0.004481	T	C	0.4189	2249	0.1287	0.2036	0.5273	0.996	T	C	0.4409	2027	-0.858267	1.6363e-06	0.995
23	rs6638591	5949219	4177	0.005773	C	T	0.4158	2201	0.1517	0.2064	0.4624	0.984	C	T	0.4397	1976	-0.8629	1.67594e-06	0.981
23	rs4543678	5949552	4161	0.003944	C	T	0.4148	2189	0.1175	0.2071	0.5705	0.982	C	T	0.439	1972	-0.863241	1.70974e-06	0.979
23	chrX:13034630:I	13034630	3705	1.69e-06	CCTT	C	0.4868	1997	-0.8063	0.2146	0.0001764	0.912	CCTT	C	0.4854	1708	-0.570042	0.00274073	0.887
23	chrX:13034631:I	13034631	3706	1.594e-06	CT	C	0.4869	1998	-0.8095	0.2145	0.0001656	0.912	CT	C	0.4854	1708	-0.570042	0.00274073	0.887
23	chrX:13034632:I	13034632	3653	1.282e-06	TTCG	T	0.4843	1982	-0.8138	0.2156	0.0001647	0.909	TTCG	T	0.4779	1671	-0.587094	0.0022389	0.884
23	chrX:31299685:D	31299685	3839	3.226e-06	T	TA	0.1191	2214	-1.255	0.3177	8.088e-05	0.972	T	TA	0.1035	1625	-0.814642	0.0106124	0.795
23	chrX:31299692:D	31299692	3839	3.226e-06	A	AT	0.1191	2214	-1.255	0.3177	8.088e-05	0.972	A	AT	0.1035	1625	-0.814642	0.0106124	0.795
23	chrX:31300104:D	31300104	3724	3.857e-06	T	TTG	0.09357	2139	-1.374	0.3594	0.0001358	0.931	T	TTG	0.08165	1585	-0.957762	0.00811373	0.763
23	chrX:31300107:D	31300107	3832	1.808e-06	T	TGA	0.1192	2212	-1.246	0.3174	8.876e-05	0.975	T	TGA	0.1018	1620	-0.887692	0.00574158	0.795
23	rs11795678	153265728	4179	0.0001062	G	A	0.1989	2210	-0.2493	0.2615	0.3405	0.982	G	A	0.2132	1969	-1.00714	3.53849e-06	0.982
23	rs633	153274228	4284	0.0001408	C	T	0.2032	2252	-0.221	0.2577	0.3911	1	C	T	0.2256	2032	-0.979539	3.75504e-06	1
23	rs2239673	153277889	4268	0.0001262	C	T	0.2019	2245	-0.2327	0.2584	0.368	0.997	C	T	0.2229	2023	-0.982713	3.83657e-06	0.995
