# Supplementary material for: Mapping genetic variants for cranial vault shape in humans
Source: PLoS One. 2018 Apr 26;13(4):e0196148. doi: 10.1371/journal.pone.0196148 (PMC5919379; doi:10.1371/journal.pone.0196148)
Supplement: S4 Table — (XLSX) [file pone.0196148.s004.xlsx]

## Sheet: S4. All SNPs CI
			META		3DFN								OFC
CHR	SNP	BP	N	P-value	Minor Allele	Major Allele	MAF	N	BETA	SE	P-value	Info Score	Minor Allele	Major Allele	MAF	N	BETA	P-value	Info Score
1	rs7516169	55903443	3786	7.019e-07	A	G	0.4073	2236	0.4306	0.1001	1.761e-05	1	A	G	0.3842	1550	0.404359	0.00941247	NA
1	rs71791380:91128092:GAC:G	91128092	4217	0.01098	G	GAC	0.2486	2222	0.09899	0.1187	0.4044	0.991	G	GAC	0.2384	1995	-0.731462	4.70495e-06	0.986
1	rs76128117:228452525:C:G	228452525	4098	1.2e-05	G	C	0.0766	2148	-0.3235	0.1937	0.09506	0.941	G	C	0.07778	1950	-1.1823	4.34665e-06	0.95
3	rs11716325:78808015:A:G	78808015	4136	0.01676	G	A	0.1911	2187	-0.1506	0.1289	0.2428	0.981	G	A	0.1956	1949	0.817196	2.3394e-06	0.975
4	rs959559:35032442:A:G	35032442	3964	1.753e-06	G	A	0.07957	2131	-0.4672	0.1944	0.01634	0.924	G	A	0.06522	1833	-1.26206	8.98657e-06	0.86
4	rs4629384:81027189:G:T	81027189	4209	0.00988	T	G	0.09915	2232	0.1271	0.1667	0.446	0.997	T	G	0.08044	1977	-1.10674	4.77939e-06	0.949
4	rs149474571:81028255:T:TA	81028255	4209	0.01	TA	T	0.0991	2233	0.1283	0.1667	0.4414	0.997	TA	T	0.08044	1976	-1.10753	4.7028e-06	0.949
4	rs72655068:81032067:A:G	81032067	4208	0.01092	G	A	0.09937	2232	0.1354	0.1666	0.4166	0.997	G	A	0.08044	1976	-1.10753	4.7028e-06	0.947
4	rs28572252:81034933:T:C	81034933	4206	0.005308	C	T	0.1021	2232	0.1248	0.1644	0.4477	0.997	C	T	0.0828	1974	-1.15756	1.07956e-06	0.956
4	rs74793167:81040343:C:G	81040343	4208	0.005036	G	C	0.1021	2232	0.1248	0.1644	0.4477	0.998	G	C	0.08272	1976	-1.16287	9.59054e-07	0.956
4	rs6836966:81042185:G:C	81042185	4209	0.0122	C	G	0.09955	2233	0.1441	0.1665	0.387	0.998	C	G	0.08044	1976	-1.10753	4.7028e-06	0.945
4	rs28766925:81042722:A:C	81042722	4208	0.01199	C	A	0.0996	2232	0.1428	0.1665	0.3912	0.998	C	A	0.08044	1976	-1.10753	4.7028e-06	0.944
4	rs6827850:81043814:A:C	81043814	4209	0.005666	C	A	0.1022	2233	0.1332	0.1643	0.4173	0.998	C	A	0.08272	1976	-1.16287	9.59054e-07	0.956
4	rs36054314:81054688:G:T	81054688	4200	0.008638	T	G	0.1023	2236	0.1389	0.1642	0.3975	0.999	T	G	0.08065	1964	-1.13577	2.10523e-06	0.948
4	rs9307622	81055721	4197	0.006863	A	C	0.1023	2236	0.1389	0.1642	0.3975	1	A	C	0.07834	1961	-1.17941	1.18308e-06	NA
4	rs10518233:81056856:G:T	81056856	4198	0.01219	T	G	0.09964	2236	0.15	0.1664	0.3676	0.999	T	G	0.07742	1962	-1.13985	3.68357e-06	0.93
4	rs41421249:81057021:A:G	81057021	4169	0.0136	G	A	0.09986	2226	0.1584	0.1664	0.3411	0.994	G	A	0.07929	1943	-1.1372	3.59208e-06	0.923
4	rs113279623:123612961:A:C	123612961	4197	0.0004214	C	A	0.03613	2222	0.111	0.2693	0.6802	0.98	C	A	0.02704	1975	1.9649	2.55932e-06	0.928
4	rs10461313:167849945:C:T	167849945	4083	0.00139	T	C	0.02638	2150	1.484	0.3192	3.54e-06	0.837	T	C	0.02679	1933	-0.103972	0.80728	0.855
4	rs144684053:167850120:AAAC:A	167850120	3998	0.0004169	A	AAAC	0.02969	2113	1.537	0.3048	5.016e-07	0.809	A	AAAC	0.02842	1885	-0.076078	0.856149	0.839
5	rs79988488:60846319:C:T	60846319	3886	0.001207	T	C	0.2009	2181	0.5867	0.1274	4.361e-06	0.984	T	C	0.174	1705	-0.0584168	0.758204	0.893
5	rs16892410	60848409	3901	0.0005758	G	A	0.2042	2236	0.5846	0.1251	3.151e-06	1	G	A	0.1674	1665	-0.0257286	0.89551	NA
5	5:159828292:T:TACC	159828292	4210	0.0001126	T	TACC	0.2549	2221	0.1097	0.1144	0.3378	0.993	T	TACC	0.2662	1989	0.705309	4.11542e-06	0.989
5	rs2961935:159828399:C:T	159828399	4213	0.0001095	C	T	0.2547	2222	0.1114	0.1143	0.3302	0.995	C	T	0.2662	1991	0.704059	4.25417e-06	0.995
5	rs2961943:159833987:A:G	159833987	4198	0.0001249	A	G	0.2535	2211	0.1084	0.115	0.3461	0.994	A	G	0.266	1987	0.702019	4.59818e-06	0.994
5	rs10623019:159836371:G:GGTCA	159836371	4200	0.0001064	G	GGTCA	0.2535	2211	0.1084	0.115	0.3461	0.994	G	GGTCA	0.266	1989	0.710697	3.51294e-06	0.993
5	rs2961945:159837574:T:A	159837574	4200	0.0001064	T	A	0.2535	2211	0.1084	0.115	0.3461	0.994	T	A	0.266	1989	0.710697	3.51294e-06	0.993
5	rs2961948:159839545:G:A	159839545	4164	0.000103	G	A	0.253	2196	0.1075	0.1153	0.351	0.99	G	A	0.2641	1968	0.718995	3.10632e-06	0.987
5	rs2961949:159840688:T:C	159840688	4191	0.0001079	T	C	0.2532	2206	0.111	0.1152	0.3351	0.993	T	C	0.2654	1985	0.707697	4.02172e-06	0.993
6	rs11458328:105026962:T:TA	105026962	4133	3.762e-06	TA	T	0.1942	2179	0.4637	0.1257	0.0002302	0.985	TA	T	0.196	1954	0.488609	0.00457596	0.968
7	rs6958595:20523929:A:C	20523929	4142	3.064e-06	A	C	0.3635	2202	0.3218	0.105	0.002211	0.991	A	C	0.3495	1940	0.506783	0.00037354	0.976
7	rs73087449:31617067:G:C	31617067	3977	8.542e-05	C	G	0.1989	2110	-0.6003	0.1311	4.93e-06	0.96	C	G	0.2034	1867	-0.152865	0.379941	0.941
7	rs79059379:90645471:G:A	90645471	4134	4.826e-06	A	G	0.1623	2186	-0.4793	0.1387	0.0005614	0.983	A	G	0.1458	1948	-0.59693	0.00264386	0.965
8	rs2299575:17464427:C:T	17464427	4185	0.002896	C	T	0.1633	2218	0.6203	0.1352	4.758e-06	0.991	C	T	0.1584	1967	-0.0946689	0.60744	0.976
8	rs1392043:118238790:G:A	118238790	2791	0.000122	A	G	0.2454	1653	0.1263	0.135	0.3497	0.849	A	G	0.2374	1138	1.01846	1.00841e-06	0.757
9	rs111479695:17983210:A:C	17983210	4221	2.796e-06	C	A	0.01918	2224	1.125	0.3666	0.002176	0.961	C	A	0.02042	1997	1.61313	0.000347457	0.962
10	rs4145858:25837239:A:G	25837239	4201	2.73e-06	G	A	0.3434	2221	0.4615	0.106	1.4e-05	0.997	G	A	0.3696	1980	0.321817	0.0256766	0.993
10	rs1335198:25838771:C:T	25838771	4208	4.416e-06	T	C	0.343	2221	0.4549	0.1062	1.906e-05	0.997	T	C	0.3685	1987	0.31149	0.030742	0.996
10	rs11014604:25841678:T:C	25841678	4187	3.12e-06	C	T	0.3416	2217	0.4654	0.1064	1.28e-05	0.995	C	T	0.3676	1970	0.314816	0.0301066	0.991
10	rs12780774:25847609:A:G	25847609	4215	2.907e-06	G	A	0.3464	2235	0.469	0.1056	9.475e-06	1	G	A	0.3716	1980	0.305297	0.0340974	0.994
10	rs11014611	25856412	4244	2.978e-06	G	A	0.3465	2236	0.4583	0.1057	1.526e-05	1	G	A	0.3708	2008	0.319863	0.0258288	1
10	rs17557021:25857681:T:C	25857681	4237	2.994e-06	C	T	0.3465	2236	0.4583	0.1057	1.526e-05	0.999	C	T	0.3706	2001	0.319482	0.0260449	0.998
10	rs11014619:25864050:G:C	25864050	4208	3.792e-06	C	G	0.362	2225	0.4374	0.1051	3.28e-05	0.998	C	G	0.3878	1983	0.333647	0.0195739	0.988
10	rs4747536:25869857:A:T	25869857	4025	8.183e-06	T	A	0.3911	2130	0.5161	0.1058	1.161e-06	0.973	T	A	0.4095	1895	0.195166	0.178418	0.951
10	rs1335197:25870435:G:A	25870435	4218	4.443e-05	A	G	0.3341	2223	0.4918	0.1069	4.495e-06	0.996	A	G	0.3542	1995	0.157724	0.273492	0.991
10	rs112797789:25870520:G:GT	25870520	4213	2.939e-05	GT	G	0.334	2222	0.5021	0.1069	2.823e-06	0.995	GT	G	0.3543	1991	0.16298	0.258397	0.989
11	rs79783977:65591977:A:G	65591977	4211	0.003576	G	A	0.01951	2212	-0.3921	0.3562	0.2711	0.929	G	A	0.02267	1999	2.48648	7.20005e-08	0.933
11	rs77291001:65604799:A:G	65604799	4210	0.003327	G	A	0.01929	2211	-0.3833	0.3581	0.2845	0.927	G	A	0.02267	1999	2.48648	7.20005e-08	0.93
11	rs185542523:65771667:C:T	65771667	4200	0.0006357	T	C	0.02067	2209	-0.1571	0.3469	0.6506	0.931	T	C	0.02093	1991	2.62087	5.37624e-08	0.859
12	rs117301830:42405427:G:A	42405427	3864	0.0004915	A	G	0.06067	2092	-1.029	0.2177	2.435e-06	0.887	A	G	0.06062	1772	-0.00759485	0.979834	0.814
12	rs148850813:42538119:G:A	42538119	3899	0.0003282	A	G	0.05048	2087	-1.1	0.2372	3.735e-06	0.869	A	G	0.056	1812	-0.0947416	0.760505	0.81
13	rs1402556:63376739:A:G	63376739	4212	0.0004086	G	A	0.241	2222	0.05923	0.1165	0.6113	0.996	G	A	0.2327	1990	0.732699	4.12378e-06	0.989
13	rs1402554:63376974:C:G	63376974	4200	0.0003057	G	C	0.2413	2217	0.06521	0.1167	0.5764	0.994	G	C	0.2312	1983	0.744471	3.10616e-06	0.987
13	rs6562298:63377485:G:A	63377485	4204	0.0003705	A	G	0.241	2222	0.05923	0.1165	0.6113	0.996	A	G	0.231	1982	0.74205	3.36704e-06	0.987
13	rs6562299:63377526:C:T	63377526	4204	0.0003705	T	C	0.241	2222	0.05923	0.1165	0.6113	0.996	T	C	0.231	1982	0.74205	3.36704e-06	0.987
13	rs6562300:63377647:A:G	63377647	4203	0.0003932	G	A	0.241	2222	0.05923	0.1165	0.6113	0.996	G	A	0.231	1981	0.738732	3.75005e-06	0.987
13	rs7989514:63377888:G:A	63377888	4201	0.0003385	A	G	0.2408	2221	0.05755	0.1165	0.6215	0.996	A	G	0.2303	1980	0.75154	2.63491e-06	0.987
13	rs7989229:63377942:A:T	63377942	4203	0.0003932	T	A	0.241	2222	0.05923	0.1165	0.6113	0.996	T	A	0.231	1981	0.738732	3.75005e-06	0.987
13	rs35122839:63379620:G:T	63379620	4192	0.0004123	T	G	0.2397	2221	0.06004	0.1169	0.6076	0.995	T	G	0.2268	1971	0.741217	4.10608e-06	0.976
13	rs1357066:63381136:C:G	63381136	4192	0.0004123	G	C	0.2397	2221	0.06004	0.1169	0.6076	0.996	G	C	0.2268	1971	0.741217	4.10608e-06	0.976
13	rs2222364:63381410:T:A	63381410	4192	0.0004123	A	T	0.2397	2221	0.06004	0.1169	0.6076	0.996	A	T	0.2268	1971	0.741217	4.10608e-06	0.976
13	rs9598506:63381616:C:T	63381616	4191	0.0004069	T	C	0.2397	2221	0.06004	0.1169	0.6076	0.996	T	C	0.2265	1970	0.742248	3.9963e-06	0.975
13	rs9285241:63395464:G:A	63395464	4152	0.0005506	A	G	0.2374	2207	0.03397	0.1177	0.773	0.993	A	G	0.2229	1945	0.772554	2.13223e-06	0.961
13	rs112771066:63632572:G:A	63632572	4231	0.001799	A	G	0.01059	2228	-0.04362	0.4964	0.93	0.954	A	G	0.01448	2003	2.69245	3.66511e-06	0.927
13	rs142818523:63788726:G:A	63788726	4226	0.001891	A	G	0.01037	2227	-0.05133	0.5015	0.9185	0.936	A	G	0.01448	1999	2.69011	3.74098e-06	0.917
13	rs149227918:63804731:G:T	63804731	4235	0.001869	T	G	0.01035	2231	-0.0475	0.5013	0.9245	0.961	T	G	0.01447	2004	2.68782	3.8092e-06	0.939
13	rs113215418:63835359:T:C	63835359	4237	0.0004885	C	T	0.01146	2234	0.2047	0.4767	0.6677	0.986	C	T	0.01449	2003	2.72734	3.87232e-06	0.958
13	13:63871489:G:GGCTA	63871489	4236	0.0004964	GGCTA	G	0.01034	2232	0.1215	0.5014	0.8086	0.969	GGCTA	G	0.01493	2004	2.8089	1.52612e-06	0.942
13	rs185741316:63879899:C:G	63879899	4238	0.0002971	G	C	0.01146	2234	0.2047	0.4767	0.6677	0.988	G	C	0.01493	2004	2.8089	1.52612e-06	0.958
13	rs111894778:63933043:A:G	63933043	4237	0.0002398	G	A	0.011	2235	0.3009	0.486	0.536	0.99	G	A	0.01495	2002	2.75315	2.74067e-06	0.947
15	rs68036374:41800762:AAAAT:A	41800762	3977	2.155e-05	AAAAT	A	0.2648	2098	-0.1719	0.118	0.1452	0.964	AAAAT	A	0.2439	1879	-0.770113	3.46489e-06	0.962
15	rs2623015:44262875:A:C	44262875	4197	3.368e-06	C	A	0.04709	2206	0.6957	0.2411	0.00395	0.967	C	A	0.04433	1991	1.12051	0.000204697	0.97
17	rs75558990:69971922:T:C	69971922	4207	4.114e-06	C	T	0.0457	2228	1.197	0.2399	6.553e-07	0.988	C	T	0.05836	1979	0.400939	0.150674	0.977
17	rs143374074:69971945:GC:G	69971945	4205	1.068e-06	G	GC	0.04638	2228	1.226	0.2384	2.908e-07	0.987	G	GC	0.05882	1977	0.464632	0.0949236	0.967
17	rs79092487:69972412:T:C	69972412	4204	1.104e-06	C	T	0.0464	2227	1.224	0.2383	3.045e-07	0.986	C	T	0.05882	1977	0.464632	0.0949236	0.964
17	rs77088505:69974390:G:A	69974390	4213	1.252e-05	A	G	0.04609	2232	1.123	0.2395	2.878e-06	0.99	A	G	0.05877	1981	0.390799	0.160468	0.978
17	rs76979324:69974780:C:T	69974780	4207	4.779e-06	T	C	0.0466	2229	1.135	0.2384	2.047e-06	0.985	T	C	0.05928	1978	0.452683	0.103096	0.962
17	rs10083869:69979281:G:A	69979281	4213	3.806e-06	A	G	0.04695	2234	1.145	0.2376	1.531e-06	0.993	A	G	0.05923	1979	0.454261	0.10187	0.97
17	rs7214859:69981838:T:C	69981838	4216	4.238e-06	C	T	0.04697	2233	1.147	0.2376	1.49e-06	0.993	C	T	0.05952	1983	0.443361	0.109726	0.969
17	rs28415098:69982649:A:G	69982649	4216	4.238e-06	G	A	0.04697	2233	1.147	0.2376	1.49e-06	0.993	G	A	0.05952	1983	0.443361	0.109726	0.971
17	rs78224555:69984834:C:A	69984834	4219	1.469e-05	A	C	0.04627	2234	1.119	0.2392	3.071e-06	0.995	A	C	0.05907	1985	0.380081	0.171486	0.979
17	rs150176376:69987258:AC:A	69987258	4216	4.238e-06	A	AC	0.04697	2233	1.147	0.2376	1.49e-06	0.994	A	AC	0.05952	1983	0.443361	0.109726	0.971
17	rs12449572:69998672:A:T	69998672	4221	1.232e-05	T	A	0.04648	2235	1.13	0.2386	2.337e-06	0.996	T	A	0.05901	1986	0.37922	0.172437	0.976
18	rs12606173:22166257:G:A	22166257	4239	2.548e-06	A	G	0.2231	2233	-0.399	0.1213	0.001024	0.999	A	G	0.1894	2006	-0.573702	0.000741492	0.999
18	rs12604703	22166413	4244	3.353e-06	C	T	0.2233	2236	-0.3957	0.1211	0.001102	1	C	T	0.1897	2008	-0.562203	0.000920483	1
18	rs12604261:22166614:A:C	22166614	4241	3.659e-06	C	A	0.2236	2233	-0.3929	0.1212	0.001203	0.999	C	A	0.1897	2008	-0.562203	0.000920483	0.999
18	rs12957239:22167014:G:A	22167014	4237	3.879e-06	A	G	0.2236	2233	-0.3929	0.1212	0.001203	0.999	A	G	0.1899	2004	-0.559413	0.000979786	0.998
18	rs17259919:22167112:T:C	22167112	4237	3.879e-06	C	T	0.2236	2233	-0.3929	0.1212	0.001203	0.999	C	T	0.1899	2004	-0.559413	0.000979786	0.998
18	rs34428933:22168145:G:A	22168145	4236	4.033e-06	A	G	0.2239	2232	-0.3916	0.1212	0.001251	0.998	A	G	0.1899	2004	-0.559413	0.000979786	0.997
18	rs12954919:22170268:G:A	22170268	4222	4.874e-06	A	G	0.2226	2223	-0.3826	0.1216	0.00168	0.998	A	G	0.1898	1999	-0.565301	0.000872298	0.998
18	rs143651981:22170474:A:AAAAT	22170474	4220	3.773e-06	AAAAT	A	0.2223	2221	-0.3871	0.1217	0.001491	0.997	AAAAT	A	0.1889	1999	-0.573429	0.00075302	0.993
18	rs12955654:22170781:G:A	22170781	4223	4.348e-06	A	G	0.2226	2223	-0.3826	0.1216	0.00168	0.998	A	G	0.1889	2000	-0.572201	0.000769965	0.998
18	rs12970047:22171187:C:T	22171187	4223	4.348e-06	T	C	0.2226	2223	-0.3826	0.1216	0.00168	0.998	T	C	0.1889	2000	-0.572201	0.000769965	0.998
18	rs12956951:22171566:T:C	22171566	4223	4.348e-06	C	T	0.2226	2223	-0.3826	0.1216	0.00168	0.998	C	T	0.1889	2000	-0.572201	0.000769965	0.998
18	rs12969870:22171707:G:A	22171707	4223	4.348e-06	A	G	0.2226	2223	-0.3826	0.1216	0.00168	0.998	A	G	0.1889	2000	-0.572201	0.000769965	0.998
18	rs12957383:22171859:T:C	22171859	4223	4.348e-06	C	T	0.2226	2223	-0.3826	0.1216	0.00168	0.997	C	T	0.1889	2000	-0.572201	0.000769965	0.998
18	rs12961543:22172164:T:C	22172164	4223	4.348e-06	C	T	0.2226	2223	-0.3826	0.1216	0.00168	0.997	C	T	0.1889	2000	-0.572201	0.000769965	0.998
18	rs12956579:22172513:G:T	22172513	4222	4.403e-06	T	G	0.2224	2222	-0.3824	0.1217	0.001701	0.996	T	G	0.1889	2000	-0.572201	0.000769965	0.997
18	rs12957610:22172565:C:T	22172565	4220	4.757e-06	T	C	0.2229	2222	-0.3811	0.1217	0.001759	0.996	T	C	0.1883	1998	-0.570114	0.000807131	0.996
18	rs34540400:22173040:G:C	22173040	4218	4.416e-06	C	G	0.2223	2221	-0.3815	0.1217	0.001752	0.993	C	G	0.1878	1997	-0.575736	0.000746996	0.995
18	rs17677802:26142056:G:A	26142056	4124	1.53e-06	A	G	0.06164	2190	0.7036	0.2105	0.0008453	0.963	A	G	0.06102	1934	0.985076	0.000523737	0.913
20	rs6087546:32529304:G:A	32529304	3602	2.167e-06	A	G	0.1888	1900	0.6455	0.1388	3.571e-06	0.897	A	G	0.2007	1702	0.363603	0.0461036	0.918
21	rs201935711:44428890:C:CA	44428890	4153	0.0002131	CA	C	0.1706	2186	0.6376	0.1367	3.282e-06	0.981	CA	C	0.1798	1967	0.0845722	0.634076	0.969
22	rs5762228:27915847:T:C	27915847	4170	2.849e-06	T	C	0.04644	2226	-1.077	0.2385	6.592e-06	0.988	T	C	0.04376	1944	-0.720642	0.0419371	0.863
22	rs6008407:48214606:G:A	48214606	3070	4.166e-06	G	A	0.4199	1750	-0.4463	0.1198	0.0002009	0.894	G	A	0.4008	1320	-0.457551	0.00616523	0.822
22	rs6008408:48214608:T:C	48214608	3070	3.956e-06	T	C	0.4194	1751	-0.4477	0.1196	0.0001866	0.894	T	C	0.4007	1319	-0.456683	0.00626486	0.821
23	rs632	153226471	4236	0.0003649	C	T	0.1893	2235	0.07047	0.1452	0.6274	0.997	C	T	0.2055	2001	0.641915	2.96945e-06	0.991
23	rs17422	153227426	4236	0.0003649	G	A	0.1893	2235	0.07047	0.1452	0.6274	0.997	G	A	0.2055	2001	0.641915	2.96945e-06	0.993
23	rs80208125	153238220	4170	0.0002898	G	A	0.1852	2218	0.07187	0.1466	0.6241	0.987	G	A	0.1931	1952	0.679909	1.7982e-06	0.959
23	rs6655268	153238288	4169	0.0002975	C	A	0.1909	2213	0.07629	0.146	0.6014	0.981	C	A	0.2083	1956	0.652363	2.29462e-06	0.974
23	rs2266887	153239587	4229	0.0003009	T	G	0.1888	2231	0.07573	0.1455	0.6027	0.998	T	G	0.2058	1998	0.647101	2.49435e-06	0.991
23	exm1665266	153247745	4242	0.00022	G	A	0.1875	2236	0.09117	0.146	0.5323	1	G	A	0.2059	2006	0.645197	2.43237e-06	1
23	rs6643656	153254605	4162	0.0002533	G	C	0.1906	2198	0.1026	0.1468	0.4847	0.981	G	C	0.2007	1964	0.638255	4.49303e-06	0.969
23	rs6655269	153256435	4181	0.0006245	A	G	0.1846	2208	0.05554	0.1475	0.7066	0.988	A	G	0.1966	1973	0.63984	4.61878e-06	0.977
23	rs5986947	153256505	4114	0.0007325	C	G	0.1877	2193	0.04645	0.147	0.7521	0.976	C	G	0.1989	1921	0.646239	4.13184e-06	0.972
