# Supplementary material for: Mapping genetic variants for cranial vault shape in humans
Source: PLoS One. 2018 Apr 26;13(4):e0196148. doi: 10.1371/journal.pone.0196148 (PMC5919379; doi:10.1371/journal.pone.0196148)
Supplement: S5 Table — (XLSX) [file pone.0196148.s005.xlsx]

## Sheet: Table S5
				META		3DFN								OFC
Trait	CHR	SNP	BP	N	P-value	Minor Allele	Major Allele	MAF	N	BETA	SE	P-value	Info Score	Minor Allele	Major Allele	MAF	N	BETA	P-value	Info Score
CI	8	rs4647905	38272542	4220	0.567	G	C	0.2172	2236	0.0791	0.1214	0.5146	1	G	C	0.207	1984	0.0245826	0.8863	NA
	8	rs3213849:38326046:G:A	38326046	4243	0.8161	A	G	0.3949	2235	-0.02469	0.1025	0.8097	1	A	G	0.4038	2008	0.0827366	0.5538	0.999
	8	rs930828	38326404	4243	0.8008	C	T	0.4046	2236	-0.02093	0.1022	0.8378	1	C	T	0.4114	2007	0.0812707	0.559879	NA
MCL	8	rs4647905	38272542	4261	0.2503	G	C	0.217	2252	-0.3619	0.2204	0.1007	1	G	C	0.2077	2009	0.0175356	0.949382	NA
	8	rs2304000	38286811	4286	0.3921	G	C	0.2279	2252	-0.2957	0.2184	0.1759	1	G	C	0.2189	2034	0.048851	0.855743	1
	8	rs3213849:38326046:G:A	38326046	4285	0.6435	A	G	0.3955	2251	0.008655	0.186	0.9629	1	A	G	0.4036	2034	0.140075	0.533472	0.999
	8	rs930828	38326404	4285	0.5944	C	T	0.4051	2252	0.0368	0.1854	0.8427	1	C	T	0.4111	2033	0.126606	0.572655	NA
FGFR1 SNPs identified from two prior candidate gene studies of cranial vault dimensions: Coussens and van Daal (2005) and Gomez-Valdes et al. (2013)
