# Supplementary material for: Mapping genetic variants for cranial vault shape in humans
Source: PLoS One. 2018 Apr 26;13(4):e0196148. doi: 10.1371/journal.pone.0196148 (PMC5919379; doi:10.1371/journal.pone.0196148)
Supplement: S6 Table — (XLSX) [file pone.0196148.s006.xlsx]

## Sheet: Table S6. FGFR1 +-20kb from CI
			META		3DFN								OFC
CHR	SNP	BP	N	P-value	Minor Allele	Major Allele	MAF	N	BETA	SE	P-value	Info Score	Minor Allele	Major Allele	MAF	N	BETA	P-value	Info Score
8	rs112721498:38248729:C:A	38248729	4185	0.7283	A	C	0.231	2211	0.03974	0.1194	0.7393	0.993	A	C	0.2248	1974	0.0256352	0.877938	0.987
8	rs62505465:38248813:T:G	38248813	4035	0.8299	G	T	0.02294	2035	-0.1613	0.3589	0.6531	0.744	G	T	0.05712	2000	0.0425949	0.882224	0.988
8	rs12677998:38249201:G:A	38249201	4043	0.7726	A	G	0.1024	2035	0.3147	0.1701	0.06437	0.9	A	G	0.117	2008	-0.306525	0.146532	NA
8	rs59176647:38249461:T:C	38249461	4240	0.7168	C	T	0.2297	2235	0.05787	0.1193	0.6278	1	C	T	0.2211	2005	0.0025953	0.987571	0.998
8	rs12681483:38249795:T:C	38249795	4240	0.7168	C	T	0.2297	2235	0.05787	0.1193	0.6278	1	C	T	0.2211	2005	0.0025953	0.987571	0.998
8	rs12681501:38249835:T:C	38249835	4240	0.7573	C	T	0.2301	2235	0.04906	0.1194	0.6811	1	C	T	0.2211	2005	0.0025953	0.987571	0.999
8	rs11998709:38252070:T:C	38252070	4240	0.7573	C	T	0.2301	2235	0.04906	0.1194	0.6811	1	C	T	0.2211	2005	0.0025953	0.987571	0.999
8	rs61164234:38252491:T:G	38252491	4044	0.3228	G	T	0.1332	2091	-0.1122	0.1562	0.4726	0.923	G	T	0.1204	1953	-0.143685	0.496736	0.965
8	rs76602963:38252673:G:A	38252673	3896	0.3407	A	G	0.02338	2040	0.2261	0.3513	0.52	0.761	A	G	0.01957	1856	0.377692	0.480203	0.794
8	rs75463093:38253674:T:A	38253674	4045	0.7838	A	T	0.02316	2037	-0.153	0.3571	0.6684	0.748	A	T	0.05872	2008	0.0118665	0.966488	NA
8	rs200309382:38253682:AT:A	38253682	4241	0.7232	A	AT	0.2186	2236	0.06559	0.1213	0.5889	1	A	AT	0.2087	2005	-0.00946042	0.955705	0.999
8	8:38253689:T:TA	38253689	4241	0.7232	TA	T	0.2186	2236	0.06559	0.1213	0.5889	1	TA	T	0.2087	2005	-0.00946042	0.955705	0.999
8	rs200224162:38254026:TTC:T	38254026											T	TTC	0.0162	1961	0.545716	0.318071	0.846
8	rs137895240:38256570:AT:A	38256570	3422	0.6617	A	AT	0.2766	1707	-0.08822	0.1294	0.4956	0.868	A	AT	0.2482	1715	0.0104402	0.95083	0.901
8	8:38257295:CA:C	38257295	3220	0.265	C	CA	0.04683	1628	-0.16	0.285	0.5746	0.642	C	CA	0.07606	1592	-0.285529	0.308828	0.804
8	rs62505467:38257339:C:T	38257339	4044	0.79	T	C	0.02316	2037	-0.153	0.3571	0.6684	0.749	T	C	0.05827	2007	0.0152521	0.957273	0.997
8	rs71552806:38257467:A:AAG	38257467	3746	0.1912	AAG	A	0.02218	1946	-0.03503	0.3655	0.9237	0.645	AAG	A	0.01662	1800	-1.04161	0.0740865	0.721
8	rs7816998:38257506:G:A	38257506	4243	0.6359	A	G	0.2181	2236	0.07471	0.1213	0.5381	1	A	G	0.2087	2007	0.00657716	0.969207	0.998
8	rs10958670:38258154:G:A	38258154	4241	0.7232	A	G	0.2186	2236	0.06559	0.1213	0.5889	1	A	G	0.2087	2005	-0.00946042	0.955705	0.999
8	rs141456218:38258189:C:T	38258189	4203	0.2114	T	C	0.01623	2226	0.4491	0.4035	0.2658	0.955	T	C	0.01518	1977	0.343271	0.521334	0.851
8	rs76690632:38258621:C:T	38258621	4065	0.7286	T	C	0.01102	2141	0.1305	0.4973	0.793	0.76	T	C	0.01411	1924	-0.436411	0.434722	0.843
8	rs2016875:38259035:C:A	38259035	4236	0.7302	A	C	0.2297	2235	0.05787	0.1193	0.6278	1	A	C	0.2211	2001	-0.00178785	0.991474	0.998
8	rs11986274	38259481	4244	0.7339	C	T	0.2318	2236	0.0607	0.1192	0.6105	1	C	T	0.2227	2008	-0.00717686	0.965474	1
8	rs59498392:38260433:C:G	38260433	4241	0.6383	G	C	0.2181	2236	0.07471	0.1213	0.5381	1	G	C	0.2089	2005	0.00570148	0.973316	0.998
8	rs28681082:38260440:C:T	38260440	4244	0.6921	T	C	0.2186	2236	0.06559	0.1213	0.5889	1	T	C	0.2087	2008	0.000934309	0.995614	0.999
8	rs13248631	38260815	4150	0.09907	T	C	0.4603	2236	0.1344	0.1017	0.1865	1	T	C	0.4633	1914	0.142057	0.316883	NA
8	rs7001340:38262233:T:C	38262233	4230	0.6837	C	T	0.2198	2235	0.08596	0.1212	0.4782	1	C	T	0.2107	1995	-0.0268284	0.874979	0.997
8	rs144330574:38262493:CAAACA:C	38262493	4243	0.6359	C	CAAACA	0.2181	2236	0.07471	0.1213	0.5381	1	C	CAAACA	0.2087	2007	0.00657716	0.969207	0.998
8	rs77712782	38263163											G	A	0.03207	2008	-0.100342	0.788225	1
8	rs12677006:38264113:C:G	38264113	4240	0.7	G	C	0.2314	2236	0.06948	0.1191	0.5598	1	G	C	0.2224	2004	-0.00922371	0.955768	0.998
8	rs3215418:38265165:C:CAA	38265165	4235	0.6941	CAA	C	0.2314	2236	0.06948	0.1191	0.5598	1	CAA	C	0.2222	1999	-0.00737916	0.964659	0.996
8	rs72067977:38265795:GACT:G	38265795	4230	0.1954	G	GACT	0.04412	2229	0.3672	0.2463	0.1362	0.991	G	GACT	0.04529	2001	0.104486	0.756622	0.98
8	rs116939018:38266419:A:G	38266419	4091	0.7232	G	A	0.01911	2152	-0.3923	0.3787	0.3004	0.837	G	A	0.03227	1939	0.224874	0.564254	0.876
8	rs111927114:38266484:A:G	38266484											G	A	0.01198	1967	0.179976	0.770845	0.824
8	rs376687223:38267713:ATTTTTTT:A	38267713	3891	0.5166	ATTTTTTT	A	0.2518	2079	0.04895	0.1198	0.6827	0.956	ATTTTTTT	A	0.2676	1812	0.0825055	0.608233	0.933
8	rs3832579:38267789:G:GGC	38267789	4240	0.7588	GGC	G	0.2318	2236	0.0607	0.1192	0.6105	1	GGC	G	0.2226	2004	-0.0151602	0.92721	0.996
8	rs13317	38269514	4219	0.6412	C	T	0.2318	2236	0.0607	0.1192	0.6105	1	C	T	0.2201	1983	0.0232975	0.889524	NA
8	rs4647904	38271547	4152	0.607	A	G	0.02311	2236	0.4143	0.335	0.2162	1	A	G	0.02109	1916	-0.304065	0.562741	NA
8	rs4647905	38272542	4220	0.567	G	C	0.2172	2236	0.0791	0.1214	0.5146	1	G	C	0.207	1984	0.0245826	0.8863	NA
8	rs4647903:38272582:C:A	38272582	4220	0.5167	A	C	0.2172	2236	0.08839	0.1214	0.4665	1	A	C	0.207	1984	0.0297531	0.862874	0.987
8	rs2956726:38272814:T:C	38272814	4212	0.006733	C	T	0.08311	2216	0.3708	0.1827	0.04249	0.987	C	T	0.09264	1996	0.434925	0.0720537	0.979
8	rs10958682:38272952:T:C	38272952	4221	0.5423	C	T	0.2175	2236	0.08576	0.1214	0.48	0.999	C	T	0.207	1985	0.023869	0.88953	0.988
8	rs11451619:38272986:A:AT	38272986	3314	0.8867	AT	A	0.2506	1657	-0.1241	0.1399	0.3754	0.855	AT	A	0.2379	1657	0.11701	0.493413	0.904
8	rs10958683:38274193:C:G	38274193	4198	0.5662	G	C	0.2191	2217	0.09248	0.122	0.4486	0.996	G	C	0.2078	1981	0.00575771	0.973219	0.984
8	rs17176009:38276794:CA:C	38276794			C	CA	0.04151	2140	-0.278	0.2584	0.282	0.886
8	rs117434058:38277867:C:A	38277867											A	C	0.0122	2008	-0.470304	0.437109	0.986
8	rs4647910	38279518	4151	0.325	A	G	0.01436	2236	-0.01401	0.4199	0.9734	1	A	G	0.01653	1915	0.77852	0.137537	NA
8	rs17175975:38279641:G:A	38279641											A	G	0.01665	1964	0.530954	0.327381	0.86
8	rs17175954:38279869:C:T	38279869	4033	0.7647	T	C	0.02234	2045	-0.1151	0.3631	0.7513	0.748	T	C	0.05525	1988	-0.0304907	0.916501	0.967
8	rs3925	38281658	4244	0.5642	A	G	0.2316	2236	0.08644	0.1192	0.4685	1	A	G	0.2231	2008	0.012216	0.941554	1
8	rs2280846	38282294	4228	0.00576	T	C	0.08797	2236	0.3718	0.1783	0.03716	1	T	C	0.09517	1992	0.430122	0.0695744	NA
8	rs55741062:38282663:CT:C	38282663	3455	0.8135	C	CT	0.2639	1838	-0.02969	0.1248	0.812	0.897	C	CT	0.2547	1617	-0.0160181	0.927287	0.878
8	rs3779921	38283208	4237	0.5527	A	C	0.2251	2236	0.06162	0.1207	0.6098	1	A	C	0.2172	2001	0.0546108	0.745601	NA
8	rs2293971	38284011	4237	0.5421	T	C	0.2249	2236	0.06423	0.1207	0.5946	1	T	C	0.2172	2001	0.0546108	0.745601	NA
8	rs6984358:38284581:C:T	38284581	4229	0.5569	T	C	0.2255	2228	0.06063	0.1208	0.6157	0.998	T	C	0.2172	2001	0.0546108	0.745601	0.995
8	rs10560174:38284606:CAG:C	38284606	4229	0.5569	C	CAG	0.2255	2228	0.06063	0.1208	0.6157	0.998	C	CAG	0.2172	2001	0.0546108	0.745601	0.997
8	8:38284623:TA:T	38284623	2551	0.9608	T	TA	0.1131	1368	0.1795	0.2079	0.388	0.683	T	TA	0.1241	1183	-0.26802	0.317049	0.708
8	rs2288696	38286225	4244	0.4974	A	G	0.2233	2236	-0.06661	0.1227	0.5872	1	A	G	0.215	2008	-0.0676215	0.679136	1
8	rs2304000	38286811	4244	0.691	G	C	0.2282	2236	0.03358	0.1203	0.7801	1	G	C	0.2186	2008	0.0474377	0.776911	1
8	rs4647907	38287555	4241	0.6552	T	C	0.228	2236	0.03618	0.1203	0.7635	1	T	C	0.2179	2005	0.0556883	0.740065	NA
8	rs377062978:38287994:G:A	38287994			A	G	0.03516	1671	0.2597	0.3185	0.415	0.619
8	rs17182254:38288206:G:A	38288206	4168	0.7386	A	G	0.01857	2189	0.3444	0.3773	0.3614	0.882	A	G	0.01511	1979	-0.253707	0.634295	0.828
8	rs7005874:38288566:C:G	38288566	4218	0.6404	G	C	0.2388	2234	0.04239	0.1184	0.7204	0.998	G	C	0.2302	1984	0.0500507	0.763125	0.995
8	rs2978083	38288903	4244	0.182	T	C	0.04421	2236	0.3487	0.2457	0.1559	1	T	C	0.04652	2008	0.147881	0.657758	1
8	rs117287723:38291100:G:T	38291100	4140	0.9801	T	G	0.02162	2182	-0.1554	0.3516	0.6586	0.893	T	G	0.01386	1958	0.236319	0.667101	0.821
8	rs117763888:38291101:C:T	38291101	4140	0.9801	T	C	0.02162	2182	-0.1554	0.3516	0.6586	0.893	T	C	0.01386	1958	0.236319	0.667101	0.821
8	rs16887377:38291836:T:C	38291836	4198	0.6927	C	T	0.2276	2218	0.04821	0.1208	0.69	0.994	C	T	0.2183	1980	0.0259708	0.878145	0.99
8	rs17182225:38291845:TGC:T	38291845	4155	0.5786	T	TGC	0.2263	2195	0.06887	0.122	0.5724	0.988	T	TGC	0.2167	1960	0.0360324	0.832586	0.985
8	rs10101096:38292147:A:C	38292147	4197	0.7089	C	A	0.2276	2218	0.04821	0.1208	0.69	0.994	C	A	0.2183	1979	0.0205372	0.903319	0.989
8	rs2956724:38292266:C:A	38292266	4237	0.004493	A	C	0.08356	2234	0.4066	0.1822	0.02577	0.998	A	C	0.09412	2003	0.426255	0.0754574	0.992
8	rs17175814:38292466:A:T	38292466	4197	0.6941	T	A	0.2276	2218	0.04821	0.1208	0.69	0.994	T	A	0.2183	1979	0.0254936	0.880376	0.989
8	rs2978076	38292894	4244	0.005848	A	G	0.07899	2236	0.4015	0.1872	0.03206	1	A	G	0.08672	2008	0.433965	0.0810145	1
8	rs2411256:38293463:G:A	38293463	4196	0.788	A	G	0.2338	2215	0.04129	0.1193	0.7294	0.993	A	G	0.2245	1981	0.0042932	0.979541	0.987
8	rs2411257:38293477:T:C	38293477	4187	0.7601	C	T	0.2356	2209	0.05323	0.1194	0.6557	0.99	C	T	0.2255	1978	-0.00451121	0.978513	0.984
8	rs17182190:38295253:G:T	38295253			T	G	0.01293	2173	0.376	0.4455	0.3988	0.821
8	rs2978073	38295542	4166	0.003799	A	G	0.1014	2236	0.3266	0.1659	0.0492	1	A	G	0.105	1930	0.496571	0.0327246	NA
8	rs16887378:38295743:T:C	38295743	4186	0.8549	C	T	0.2345	2208	0.04505	0.1198	0.7069	0.992	C	T	0.2242	1978	-0.0220328	0.895585	0.989
8	rs9657190:38295928:A:G	38295928	4197	0.8217	G	A	0.2344	2216	0.04537	0.1196	0.7044	0.995	G	A	0.2231	1981	-0.0122845	0.941665	0.99
8	8:38298084:G:A	38298084			A	G	0.01414	2200	0.2902	0.4315	0.5012	0.88
8	rs11777067	38298647	4244	0.8211	T	C	0.2217	2236	0.03691	0.121	0.7604	1	T	C	0.2087	2008	0.0011988	0.994411	1
8	exm2266612	38299419	4244	0.4605	A	G	0.4378	2236	0.09768	0.1021	0.3386	1	A	G	0.4282	2008	0.00883424	0.949666	1
8	rs60527016:38299624:T:C	38299624	4241	0.8078	C	T	0.222	2235	0.03414	0.121	0.7779	1	C	T	0.2081	2006	0.00958236	0.955368	0.999
8	rs6987534	38299715	4244	0.4649	C	G	0.4385	2236	0.09956	0.1022	0.3299	1	C	G	0.4282	2008	0.00480975	0.972581	1
8	rs56889687:38299880:GGT:G	38299880	4049	0.2511	GGT	G	0.4788	2131	0.1001	0.1031	0.3316	0.977	GGT	G	0.4858	1918	0.0902894	0.519564	0.973
8	seq-rs187705965	38300216											G	C	0.01265	2008	0.987466	0.0994461	1
8	rs6474353	38300730	4244	0.5031	A	T	0.4385	2236	0.1006	0.1023	0.3253	1	A	T	0.4291	2008	-0.0090219	0.948601	1
8	rs140554250:38300892:A:C	38300892	4133	0.512	C	A	0.02299	2226	0.4809	0.3363	0.1529	0.978	C	A	0.02117	1907	-0.304156	0.56264	0.769
8	rs373396152:38300960:T:C	38300960			C	T	0.03635	1629	0.2835	0.3211	0.3774	0.607
8	rs7814363:38301082:T:C	38301082	4238	0.6085	C	T	0.2153	2235	0.08543	0.1217	0.4826	0.999	C	T	0.2185	2003	0.000558397	0.997312	0.995
8	rs142215332:38301909:T:TG	38301909	4193	0.8637	TG	T	0.2081	2211	0.06762	0.1246	0.5875	0.993	TG	T	0.2115	1982	-0.0545212	0.746457	0.994
8	rs11326468:38302074:AT:A	38302074	3520	0.2762	A	AT	0.06488	1895	-0.266	0.2275	0.2426	0.782	A	AT	0.06084	1625	-0.104009	0.733332	0.716
8	rs6474354	38302965	4244	0.8001	T	C	0.2127	2236	0.08066	0.1222	0.5093	1	T	C	0.2141	2008	-0.0547004	0.742731	1
8	8:38303222:AT:A	38303222	3559	0.6718	A	AT	0.03222	1886	-0.2278	0.3072	0.4585	0.699	A	AT	0.04341	1673	0.0587093	0.865687	0.709
8	rs199951599:38303746:TA:T	38303746	4126	0.8799	T	TA	0.1844	2185	0.05232	0.1306	0.6887	0.982	T	TA	0.1945	1941	-0.0362863	0.837732	0.985
8	rs11784905:38303979:T:A	38303979	4243	0.798	A	T	0.2125	2236	0.07992	0.1222	0.5132	0.999	A	T	0.2141	2007	-0.0530781	0.750409	0.997
8	rs78403306:38304622:C:T	38304622	4206	0.1095	T	C	0.1284	2228	-0.1576	0.1531	0.3035	0.994	T	C	0.1185	1978	-0.263287	0.214371	0.987
8	rs12549631:38305195:T:C	38305195	4242	0.7241	C	T	0.2107	2234	0.0893	0.1227	0.4669	0.997	C	T	0.2123	2008	-0.0425881	0.79926	0.999
8	rs59778175:38305294:C:T	38305294	4242	0.7241	T	C	0.2107	2234	0.0893	0.1227	0.4669	0.997	T	C	0.2123	2008	-0.0425881	0.79926	NA
8	rs117545574:38305344:T:C	38305344			C	T	0.0102	2214	-0.1044	0.5073	0.837	0.889
8	rs10105686:38306927:C:G	38306927	4238	0.5915	G	C	0.2142	2233	0.08555	0.1219	0.483	0.995	G	C	0.2186	2005	0.0066275	0.968093	0.997
8	rs35046282:38307183:A:ACCATTCT	38307183	4220	0.5487	ACCATTCT	A	0.2144	2219	0.0941	0.1222	0.4414	0.993	ACCATTCT	A	0.2186	2001	0.00998361	0.951977	0.994
8	rs17580578:38308167:T:C	38308167	4125	0.3384	C	T	0.08531	2117	0.03475	0.1883	0.8536	0.922	C	T	0.1161	2008	-0.33062	0.118364	NA
8	rs117127648:38310764:G:A	38310764	4130	0.4428	A	G	0.02213	2222	0.577	0.3425	0.0922	0.97	A	G	0.0216	1908	-0.357135	0.491458	0.765
8	rs10958700	38310910	4178	0.9815	G	T	0.2356	2236	0.03361	0.1186	0.7768	1	G	T	0.2237	1942	-0.0573649	0.735193	NA
8	rs4733930	38311001	4244	0.7105	T	C	0.4217	2236	-0.0556	0.1024	0.5873	1	T	C	0.4173	2008	0.0045897	0.973518	1
8	rs6996319:38311425:C:A	38311425	4169	0.09844	C	A	0.02067	2209	0.5264	0.3543	0.1375	0.911	C	A	0.01994	1960	0.416727	0.404657	0.871
8	8:38312491:CT:C	38312491	4119	0.9078	C	CT	0.01362	2174	0.001679	0.4443	0.997	0.801	C	CT	0.01577	1945	-0.0970567	0.862996	0.853
8	rs3758103:38315401:T:C	38315401	3834	0.6268	C	T	0.09459	1948	-0.1163	0.1845	0.5285	0.872	C	T	0.1303	1886	-0.0107493	0.958019	0.941
8	rs7006049:38315867:T:C	38315867	3886	0.3855	C	T	0.1342	2052	-0.01782	0.1568	0.9095	0.923	C	T	0.1266	1834	-0.241105	0.253009	0.93
8	rs17182141	38316200	4173	0.7431	G	A	0.05947	2236	0.2821	0.213	0.1855	1	G	A	0.05028	1937	-0.612571	0.0569748	NA
8	rs3758102	38316849	4244	0.9924	T	C	0.2561	2236	0.08405	0.1133	0.4583	1	T	C	0.2453	2008	-0.122245	0.442038	1
8	rs7012413	38317398	4244	0.2258	T	C	0.2998	2236	-0.02975	0.1106	0.788	1	T	C	0.3013	2008	0.307921	0.0408879	1
8	rs7388222:38317409:T:C	38317409	4140	0.8633	C	T	0.08749	2151	-0.2864	0.18	0.1119	0.932	C	T	0.08531	1989	0.339717	0.160074	0.988
8	rs3758101:38317476:A:C	38317476	4146	0.2397	A	C	0.1996	2155	0.06819	0.1296	0.5988	0.963	A	C	0.2145	1991	0.193737	0.250424	0.993
8	rs13254512:38318167:T:C	38318167	4176	0.5812	C	T	0.0831	2168	-0.3273	0.1829	0.0736	0.937	C	T	0.08853	2008	0.252657	0.287533	NA
8	rs13275043:38318337:G:C	38318337	4080	0.05	C	G	0.4833	2072	-0.06185	0.1032	0.5492	0.959	C	G	0.4621	2008	-0.301663	0.0288575	NA
8	rs4733946	38319349	4225	0.3411	T	G	0.08999	2236	-0.3744	0.1747	0.03224	1	T	G	0.08501	1989	0.211276	0.377204	NA
8	rs12114071:38319729:A:G	38319729	4215	0.3407	G	A	0.09005	2229	-0.3781	0.175	0.03087	0.994	G	A	0.08509	1986	0.214826	0.368717	0.987
8	rs11364295:38320420:CT:C	38320420	3046	0.7959	CT	C	0.4677	1612	-0.04201	0.1185	0.723	0.868	CT	C	0.4874	1434	-0.000199466	0.998997	0.866
8	rs150512143:38320976:T:C	38320976	4118	0.1544	C	T	0.01382	2179	0.4204	0.4407	0.3402	0.809	C	T	0.01589	1939	0.561754	0.287187	0.794
8	rs7815496:38321607:C:T	38321607	4220	0.7454	T	C	0.3934	2218	-0.0103	0.1032	0.9205	0.993	T	C	0.4026	2002	0.0807936	0.564273	0.994
8	rs56133772:38321830:CAAA:C	38321830	3503	0.1977	C	CAAA	0.4201	1914	0.06312	0.1098	0.5654	0.924	C	CAAA	0.4015	1589	0.195954	0.200001	0.916
8	rs6996321	38322346	4244	0.2331	A	G	0.3965	2236	0.07951	0.1012	0.4324	1	A	G	0.3713	2008	-0.362733	0.0104033	1
8	rs72630656:38322620:G:A	38322620	4239	0.3016	A	G	0.08929	2231	-0.3727	0.1758	0.03414	0.994	A	G	0.08717	2008	0.172827	0.464109	NA
8	rs138012741:38323693:A:G	38323693	4177	0.8335	G	A	0.02552	2202	-0.01871	0.3172	0.953	0.932	G	A	0.0253	1975	-0.109568	0.807569	0.922
8	rs62505473:38323765:C:G	38323765	4220	0.8033	G	C	0.4007	2213	-0.02103	0.1029	0.8381	0.993	G	C	0.4078	2007	0.0802182	0.564736	0.999
8	rs17182134:38324281:C:A	38324281	4239	0.2437	A	C	0.08071	2232	-0.4086	0.1829	0.02556	0.994	A	C	0.08047	2007	0.159022	0.508975	0.999
8	rs17182127	38324341	4244	0.04959	A	G	0.1178	2236	0.1196	0.1563	0.4443	1	A	G	0.1378	2008	0.408159	0.0406327	NA
8	rs17182120	38324413	3813	0.06715	C	A	0.1185	2236	0.1178	0.1557	0.4495	1	C	A	0.1862	1577	0.38576	0.0516434	NA
8	rs12544187:38324426:C:A	38324426	4221	0.7653	A	C	0.4094	2215	-0.02926	0.1029	0.7762	0.993	A	C	0.4145	2006	0.101981	0.464361	0.999
8	rs6994556:38324616:G:A	38324616	4227	0.9591	G	A	0.4968	2219	-0.1273	0.1007	0.2061	0.993	G	A	0.5023	2008	0.170261	0.209608	NA
8	rs17175708:38325131:G:A	38325131	4244	0.1596	A	G	0.3914	2236	0.06934	0.1018	0.496	0.999	A	G	0.364	2008	-0.390954	0.00572676	0.999
8	rs4647906:38325411:G:A	38325411	4239	0.8333	A	G	0.3947	2231	-0.0279	0.1027	0.7859	0.999	A	G	0.4038	2008	0.0827366	0.5538	0.999
8	rs3213849:38326046:G:A	38326046	4243	0.8161	A	G	0.3949	2235	-0.02469	0.1025	0.8097	1	A	G	0.4038	2008	0.0827366	0.5538	0.999
8	rs17182051:38326291:C:T	38326291	4104	0.4643	T	C	0.02593	2168	0.1019	0.3132	0.7449	0.867	T	C	0.01622	1936	0.385355	0.470885	0.79
8	rs930828	38326404	4243	0.8008	C	T	0.4046	2236	-0.02093	0.1022	0.8378	1	C	T	0.4114	2007	0.0812707	0.559879	NA
8	rs17175631:38326602:G:A	38326602	4141	0.09471	A	G	0.1184	2133	-0.0372	0.1599	0.8161	0.946	A	G	0.1116	2008	-0.456783	0.0307697	NA
8	rs17182023:38327015:C:T	38327015	4227	0.1698	T	C	0.3912	2224	0.06528	0.102	0.5223	0.998	T	C	0.364	2003	-0.377224	0.00761745	0.998
8	rs7825208	38327287	4244	0.04071	G	A	0.118	2236	0.1374	0.1562	0.3792	1	G	A	0.1378	2008	0.408159	0.0406327	1
8	rs17175624:38327308:G:T	38327308	4243	0.842	T	G	0.3949	2235	-0.02631	0.1024	0.7972	1	T	G	0.4033	2008	0.078362	0.574904	0.999
8	rs7829871:38327485:T:C	38327485	4243	0.03924	C	T	0.118	2236	0.1374	0.1562	0.3792	0.999	C	T	0.1374	2007	0.412843	0.0385028	1
8	rs17182009:38327556:G:A	38327556	4225	0.1483	A	G	0.3915	2224	0.0684	0.1019	0.5023	0.997	A	G	0.365	2001	-0.397624	0.00498499	0.998
8	rs17182002:38327630:C:A	38327630	4242	0.8507	A	C	0.3949	2235	-0.02631	0.1024	0.7972	1	A	C	0.4033	2007	0.0761353	0.585905	1
8	rs17181995:38327806:AAC:A	38327806	4242	0.8507	A	AAC	0.3949	2235	-0.02631	0.1024	0.7972	1	A	AAC	0.4033	2007	0.0761353	0.585905	1
8	rs75923541:38327927:G:A	38327927	4138	0.08688	A	G	0.1183	2130	-0.04629	0.1601	0.7725	0.945	A	G	0.1116	2008	-0.456783	0.0307697	0.998
8	rs117787947:38328236:T:C	38328236	4202	0.9899	C	T	0.0397	2210	0.007889	0.2622	0.976	0.949	C	T	0.04384	1992	-0.00442828	0.989373	0.95
8	rs10958704	38328302	4244	0.8923	G	A	0.3961	2236	-0.0193	0.1023	0.8503	1	G	A	0.4047	2008	0.0551264	0.692057	1
8	rs1902171:38328442:A:G	38328442	4240	0.04669	G	A	0.117	2235	0.1051	0.157	0.5033	0.996	G	A	0.1374	2005	0.437102	0.0288217	0.993
8	rs4082204:38328902:G:A	38328902	4233	0.7723	A	G	0.3952	2232	-0.01552	0.1025	0.8797	0.999	A	G	0.4043	2001	0.0811758	0.561414	0.997
8	rs57613118:38328946:T:C	38328946	4222	0.1531	C	T	0.3919	2219	0.06633	0.102	0.5157	0.996	C	T	0.3652	2003	-0.389844	0.00581275	0.997
8	rs12114449:38329189:A:G	38329189	4223	0.3554	G	A	0.08653	2221	-0.3576	0.1799	0.04694	0.991	G	A	0.08514	2002	0.178245	0.452958	0.998
8	rs36061954:38329650:C:T	38329650	4190	0.832	T	C	0.3881	2189	-0.005397	0.1039	0.9586	0.988	T	C	0.3943	2001	0.0508726	0.7179	0.997
8	rs34873882:38329855:C:T	38329855	4188	0.5963	T	C	0.08679	2180	-0.341	0.1802	0.0585	0.963	T	C	0.09395	2008	0.26828	0.227678	NA
8	rs12677355:38329943:C:T	38329943	4212	0.1556	T	C	0.3923	2208	0.06408	0.1022	0.5308	0.993	T	C	0.3652	2004	-0.383731	0.00659877	0.995
8	rs72630661:38329982:C:T	38329982	4170	0.4083	T	C	0.0127	2173	0.01425	0.4512	0.9748	0.824	T	C	0.01956	1997	0.532974	0.245275	0.934
8	rs33990786:38331211:CTT:C	38331211	3737	0.01902	CTT	C	0.05755	1952	0.2324	0.2317	0.3158	0.795	CTT	C	0.06646	1785	0.682304	0.019068	0.785
8	rs117317364:38331507:G:A	38331507			A	G	0.02056	2197	0.4403	0.3571	0.2177	0.896
8	rs141965343:38331555:C:T	38331555											T	C	0.01274	1996	-1.41889	0.0288467	0.875
8	rs7829058:38332095:G:C	38332095	4204	0.05978	C	G	0.1254	2196	0.1495	0.1523	0.3266	0.98	C	G	0.1536	2008	0.323189	0.0895408	NA
8	rs881299:38332249:T:C	38332249	4235	0.8335	C	T	0.4065	2232	-0.03121	0.1024	0.7605	0.998	C	T	0.4155	2003	0.0870884	0.530372	0.995
8	rs881300:38332298:A:C	38332298	4205	0.06193	C	A	0.1256	2197	0.1461	0.1522	0.3373	0.98	C	A	0.1536	2008	0.323189	0.0895408	0.997
8	rs881301	38332318	4244	0.7995	C	T	0.4064	2236	-0.02553	0.1024	0.8031	1	C	T	0.4155	2008	0.0876592	0.527143	1
8	rs2003265:38332554:C:T	38332554	4148	0.1961	T	C	0.3859	2198	0.0599	0.1023	0.5581	0.991	T	C	0.3638	1950	-0.35775	0.0121672	0.965
8	rs6990295:38332909:C:T	38332909	4201	0.05922	T	C	0.1257	2198	0.1462	0.1521	0.3364	0.979	T	C	0.1538	2003	0.328453	0.0845023	0.991
8	rs2468964:38333062:T:G	38333062	4196	0.9216	T	G	0.3906	2193	-0.02113	0.1038	0.8388	0.987	T	G	0.3972	2003	0.0498315	0.722308	0.998
8	rs876472:38333156:G:A	38333156	4136	0.1902	A	G	0.3859	2198	0.0599	0.1023	0.5581	0.99	A	G	0.3657	1938	-0.362852	0.0111686	0.96
8	rs2468966:38333204:A:G	38333204	4077	0.6408	G	A	0.08469	2157	-0.4088	0.1834	0.02595	0.952	G	A	0.06919	1920	0.425579	0.0928686	0.928
8	rs876471:38333273:C:A	38333273	4132	0.2001	A	C	0.3861	2197	0.05791	0.1023	0.5714	0.99	A	C	0.3657	1935	-0.354148	0.0133073	0.959
8	rs148365394:38333737:C:CT	38333737	3840	0.3289	CT	C	0.3648	2059	0.04386	0.1077	0.6839	0.952	CT	C	0.3421	1781	-0.281073	0.0613032	0.893
8	rs34456871:38333897:A:AT	38333897	3241	0.6295	AT	A	0.4361	1766	0.1909	0.1151	0.09739	0.897	AT	A	0.4294	1475	-0.172728	0.271925	0.862
8	rs10093754:38334028:C:T	38334028	4196	0.04991	T	C	0.1256	2196	0.1524	0.1522	0.3167	0.98	T	C	0.1543	2000	0.341055	0.0733142	0.983
8	rs10093843:38334038:C:T	38334038	4196	0.04991	T	C	0.1256	2196	0.1524	0.1522	0.3167	0.98	T	C	0.1543	2000	0.341055	0.0733142	0.983
8	rs7001431:38335082:C:T	38335082	4171	0.06126	T	C	0.126	2194	0.1498	0.1522	0.325	0.978	T	C	0.1542	1977	0.321714	0.0926268	0.975
8	rs35332426:38335215:G:GA	38335215	3467	0.6833	G	GA	0.4365	1841	-0.05834	0.1134	0.6069	0.912	G	GA	0.4537	1626	-0.00731652	0.961513	0.91
8	8:38336720:GT:G	38336720	3125	0.8978	G	GT	0.03447	1646	0.3315	0.3182	0.2977	0.593	G	GT	0.02913	1479	-0.568968	0.198704	0.656
8	rs4739558:38337264:A:G	38337264	4119	0.99	A	G	0.3848	2111	-0.03189	0.1064	0.7644	0.974	A	G	0.397	2008	0.0405588	0.772252	NA
8	rs4739560:38337707:T:A	38337707			A	T	0.07825	2155	-0.4613	0.1901	0.01532	0.948
8	rs4739561:38338013:C:T	38338013	4063	0.2715	T	C	0.0677	2194	-0.543	0.2	0.006696	0.967	T	C	0.02551	1869	0.535179	0.18798	0.879
8	rs377726146:38338632:AAAAGTTT:A	38338632	4063	0.1883	A	AAAAGTTT	0.06862	2194	-0.5304	0.1991	0.007785	0.967	A	AAAAGTTT	0.02647	1869	0.377035	0.345471	0.879
8	rs144631777:38339199:A:AT	38339199	3220	0.9487	AT	A	0.3151	1712	0.1517	0.1201	0.2066	0.88	AT	A	0.2966	1508	-0.213152	0.210707	0.865
8	rs7828172:38340137:A:G	38340137	3954	0.926	A	G	0.3849	2083	-0.02294	0.1072	0.8306	0.964	A	G	0.4047	1871	0.013066	0.927686	0.964
8	rs66504003:38340154:G:C	38340154	3899	0.1137	C	G	0.4821	2073	-0.08187	0.1019	0.4219	0.962	C	G	0.4247	1826	-0.208992	0.145411	0.955
8	rs71517716:38340701:C:T	38340701	4209	0.9529	T	C	0.01642	2201	-0.005127	0.3922	0.9896	0.905	T	C	0.01942	2008	-0.0385458	0.942705	NA
8	rs328303:38341448:T:C	38341448	4198	0.5923	C	T	0.064	2209	-0.05703	0.2075	0.7834	0.969	C	T	0.07952	1989	0.274428	0.285673	0.968
8	rs13279569:38341616:G:A	38341616	4060	0.287	A	G	0.06606	2188	-0.4927	0.203	0.01532	0.959	A	G	0.02783	1872	0.416175	0.292094	0.876
8	rs11777965:38342727:G:A	38342727	3976	0.2274	A	G	0.3858	2143	0.05986	0.1036	0.5636	0.978	A	G	0.3703	1833	-0.350736	0.0162901	0.943
8	rs111349396:38342906:C:T	38342906	4078	0.7386	T	C	0.01764	2161	0.3909	0.3912	0.3179	0.833	T	C	0.01798	1917	-0.2902	0.566171	0.744
8	rs328301:38343012:T:C	38343012	3944	0.7073	T	C	0.3651	2092	-0.01631	0.1074	0.8794	0.963	T	C	0.3767	1852	0.105141	0.478226	0.951
8	rs12679830:38343310:A:T	38343310	3961	0.1733	T	A	0.387	2139	0.06343	0.1033	0.5393	0.977	T	A	0.3688	1822	-0.391663	0.00752367	0.937
8	rs328300:38344499:T:G	38344499	3866	0.3194	G	T	0.4931	2099	0.09678	0.1035	0.3501	0.969	G	T	0.4836	1767	-0.362141	0.0127331	0.932
8	rs147185839:38344932:C:T	38344932	4151	0.2555	T	C	0.01787	2191	-0.8482	0.3728	0.02298	0.901	T	C	0.01526	1960	0.394162	0.453668	0.838
8	rs146464111:38345406:T:C	38345406			C	T	0.01374	2191	-1.302	0.4398	0.003112	0.873
8	rs34544368:38345421:G:A	38345421	4060	0.1279	A	G	0.3995	2156	0.08164	0.1026	0.4261	0.982	A	G	0.3669	1904	-0.440596	0.00213933	0.965
8	rs74322494:38345875:T:G	38345875	4044	0.627	G	T	0.1033	2036	0.05097	0.1748	0.7706	0.9	G	T	0.1188	2008	0.080852	0.692147	NA
8	rs73674179:38346214:A:C	38346214	4227	0.6626	C	A	0.03943	2225	-0.1528	0.2581	0.5538	0.984	C	A	0.05944	2002	0.372229	0.208306	0.988
8	rs138704587:38346252:AAC:A	38346252	3871	0.6561	A	AAC	0.383	2040	-0.09985	0.1076	0.3537	0.949	A	AAC	0.4041	1831	0.23188	0.103852	0.951
