# Supplementary material for: Mapping genetic variants for cranial vault shape in humans
Source: PLoS One. 2018 Apr 26;13(4):e0196148. doi: 10.1371/journal.pone.0196148 (PMC5919379; doi:10.1371/journal.pone.0196148)
Supplement: S7 Table — (XLSX) [file pone.0196148.s007.xlsx]

## Sheet: Table S7
					META		3DFN								OFC
Trait from Prior GWAS	Trait Tested	CHR	SNP	BP	N	P-value	Minor Allele	Major Allele	MAF	N	BETA	SE	P-value	Info Score	Minor Allele	Major Allele	MAF	N	BETA	P-value	Info Score
Intracranial volume	MCL	3	rs9811910:190670902:G:C	190670902	4240	0.3959	C	G	0.08064	2234	0.8211	0.3363	0.01469	0.982	C	G	0.07001	2006	-0.578279	0.180024	0.959
		6	rs2022464:108945370:A:C	108945370	4253	0.3086	A	C	0.2903	2249	-0.07352	0.2004	0.7138	0.999	A	C	0.3034	2004	-0.26362	0.273644	0.992
		6	rs11759026:126792095:A:G	126792095	4231	0.009836	G	A	0.2394	2243	0.5544	0.214	0.009645	0.996	G	A	0.2398	1988	0.265817	0.30924	0.974
		10	rs11191683:105170649:G:T	105170649	4215	0.6508	T	G	0.3215	2243	-0.02585	0.1934	0.8937	0.997	T	G	0.3466	1972	0.186638	0.421227	0.984
		12	rs2195243:102922986:G:C	102922986	3779	0.3944	C	G	0.217	2234	-0.3118	0.2197	0.156	0.985	C	G	0.1661	1545	0.123611	0.708482	0.83
		12	rs138074335(Our data: rs7312464:66374247:A:G)	66374247	4168	0.3773	A	G	0.4528	2138	0.2093	0.1866	0.2623	0.978	A	G	0.4956	2030	0.0249548	0.908687	0.994
		17	rs199525:44847834:T:G	44847834	4259	0.8631	G	T	0.2009	2225	-0.0895	0.2244	0.69	0.991	G	T	0.2025	2034	0.0485437	0.866822	NA
	MCW	3	rs9811910:190670902:G:C	190670902	4336	0.4094	C	G	0.08057	2242	0.2867	0.2762	0.2995	0.982	C	G	0.06826	2094	0.0401196	0.909679	0.959
		6	rs2022464:108945370:A:C	108945370	4350	0.4759	A	C	0.2915	2257	-0.1187	0.1648	0.4713	0.999	A	C	0.3028	2093	-0.0548775	0.779711	0.992
		6	rs11759026:126792095:A:G	126792095	4325	0.6009	G	A	0.2392	2251	0.06106	0.1762	0.7289	0.996	G	A	0.241	2074	0.0834372	0.693415	0.974
		10	rs11191683:105170649:G:T	105170649	4307	0.2827	T	G	0.3203	2251	0.1601	0.1588	0.3137	0.997	T	G	0.3497	2056	0.0945958	0.61649	0.984
		12	rs138074335(Our data: rs7312464:66374247:A:G)	66374247	4266	0.5726	A	G	0.4523	2146	0.1615	0.1532	0.2919	0.978	A	G	0.494	2120	-0.04589	0.794836	0.994
		12	rs2195243:102922986:G:C	102922986	3860	0.1656	C	G	0.2178	2242	-0.268	0.18	0.1367	0.985	C	G	0.1669	1618	-0.105446	0.6967	0.83
		17	rs199525:44847834:T:G	44847834	4356	0.2079	G	T	0.2001	2232	-0.02219	0.1857	0.9049	0.991	G	T	0.2044	2124	-0.387423	0.0927766	NA
	CI	3	rs9811910:190670902:G:C	190670902	4199	0.8028	C	G	0.08077	2218	-0.1914	0.1855	0.3024	0.982	C	G	0.06933	1981	0.196513	0.466782	0.959
		6	rs2022464:108945370:A:C	108945370	4211	0.9142	A	C	0.2915	2233	-0.004974	0.1104	0.9641	0.999	A	C	0.3023	1978	0.0307869	0.837519	0.992
		6	rs11759026:126792095:A:G	126792095	4190	0.2233	G	A	0.2395	2227	-0.1827	0.118	0.1217	0.996	G	A	0.241	1963	-0.0213112	0.896051	0.974
		10	rs11191683:105170649:G:T	105170649	4173	0.3525	T	G	0.3213	2227	0.1106	0.1066	0.2995	0.997	T	G	0.3467	1946	0.0363179	0.80134	0.984
		12	rs2195243:102922986:G:C	102922986	3745	0.9115	C	G	0.2176	2218	0.01066	0.1208	0.9297	0.985	C	G	0.1665	1527	-0.0582569	0.779187	0.83
		12	rs138074335(Our data: rs7312464:66374247:A:G)	66374247	4126	0.771	A	G	0.4518	2122	-0.03194	0.1026	0.7555	0.978	A	G	0.4955	2004	-0.0131722	0.922524	0.994
		17	rs199525:44847834:T:G	44847834	4217	0.5689	G	T	0.2006	2209	0.0513	0.1241	0.6794	0.991	G	T	0.2028	2008	-0.222679	0.208059	NA
Sagittal craniosynostosis	MCL	7	rs10262453	33256039	4252	0.04483	C	A	0.3068	2252	-0.37	0.1948	0.05769	1	C	A	0.3088	2000	-0.213106	0.362214	NA
		20	rs1884302	7106289	4286	0.3824	C	T	0.3135	2252	0.3371	0.1967	0.08673	1	C	T	0.3286	2034	-0.12523	0.593153	1
	MCW	7	rs10262453	33256039	4348	0.7563	C	A	0.3068	2260	-0.1142	0.1602	0.4762	1	C	A	0.3085	2088	0.0558073	0.769312	NA
		20	rs1884302	7106289	4384	0.6158	C	T	0.3139	2260	0.08392	0.1618	0.604	1	C	T	0.3281	2124	0.0356407	0.852452	1
	CI	7	rs10262453	33256039	4212	0.1457	C	A	0.307	2236	0.1096	0.1075	0.308	1	C	A	0.3084	1976	0.151819	0.298483	NA
		20	rs1884302	7106289	4244	0.4905	C	T	0.3128	2236	-0.1072	0.1085	0.3232	1	C	T	0.3293	2008	0.00585456	0.968049	1
Intracranial volume SNPs from Adams et al. (2016): https://www.ncbi.nlm.nih.gov/pubmed/27694991
Sagittal craniosynostosis SNPs from Justice et al. (2012): https://www.ncbi.nlm.nih.gov/pubmed/23160099
